# Supplementary material for: H–d-Phe–d-Pro–Gly methyl ester hydro­chloride monohydrate
Source: Acta Crystallogr Sect E Struct Rep Online. 2008 Mar 12;64(Pt 4):o704. doi: 10.1107/S160053680800528X (PMC2961031; doi:10.1107/S160053680800528X)
Supplement: Supplementary file 1 [file e-64-0o704-sup1.cif]

##############################################################################
###                                                                        ###
###        Electronic paper (Acta Crystallographica Section E)             ###
###                                                                        ###
##############################################################################
#                                                                            #
# This CIF contains the data in a paper accepted for publication in Acta     #
# Crystallographica Section E. It conforms to the requirements of Notes      #
# for Authors for Section E, and has been peer reviewed under the auspices   #
# of the IUCr Commission on Journals.                                        #
#                                                                            #
# Full details of the Crystallographic Information File format               #
# are given in the paper "The Crystallographic Information File (CIF):       #
# a New Standard Archive File for Crystallography" by S. R. Hall, F. H.      #
# Allen and I. D. Brown [Acta Cryst. (1991), A47, 655-685].                  #
#                                                                            #
# The current version of the core CIF dictionary is obtainable from          #
# ftp://ftp.iucr.org/pub/cif_core.dic. The current version number is 2.4.    #
#                                                                            #
# Software is freely available for graphical display of the structure(s) in  #
# this CIF.  For information consult the CIF home page http://www.iucr.org/  #
# cif/home.html                                                              #
#                                                                            #
# This file may be used for bona fide research purposes within the           #
# scientific community so long as proper attribution is given to the journal # 
# article from which it was obtained.                                        #
#                                                                            #
##############################################################################
                                             
data_I
_audit_creation_method     SHELXL-97
_chemical_name_systematic
;
1-[2-(methoxycarbonylmethylaminocarbonyl)pyrrolidin-1-ylcarbonyl]-2-
phenylethanaminium chloride monohydrate
;
_chemical_name_common     ?
_chemical_formula_moiety     'C17 H24 N3 O4 +, Cl -, H2 O'
_chemical_formula_sum     'C17 H26 Cl N3 O5'
_chemical_formula_iupac     'C17 H24 N3 O4 +, Cl -, H2 O'
_chemical_formula_weight     387.86
_chemical_melting_point     ?
_symmetry_cell_setting     orthorhombic
_symmetry_space_group_name_H-M     'P 21 21 21'
_symmetry_space_group_name_Hall     'P 2ac 2ab'
loop_
    _symmetry_equiv_pos_as_xyz
    'x, y, z'
    '-x+1/2, -y, z+1/2'
    '-x, y+1/2, -z+1/2'
    'x+1/2, -y+1/2, -z'
_cell_length_a     7.3707(5)
_cell_length_b     9.6667(7)
_cell_length_c     27.099(2)
_cell_angle_alpha     90.00
_cell_angle_beta     90.00
_cell_angle_gamma     90.00
_cell_volume     1930.8(2)
_cell_formula_units_Z     4
_cell_measurement_reflns_used     8392
_cell_measurement_theta_min     2.25
_cell_measurement_theta_max     28.32
_cell_measurement_temperature     90(2)
_exptl_crystal_description     cubic
_exptl_crystal_colour     colourless
_exptl_crystal_size_max     0.40
_exptl_crystal_size_mid     0.35
_exptl_crystal_size_min     0.35
_exptl_crystal_density_diffrn     1.334
_exptl_crystal_density_meas     ?
_exptl_crystal_density_method     'not measured'
_exptl_crystal_F_000     824
_exptl_absorpt_coefficient_mu     0.230
_exptl_absorpt_correction_type     multi-scan
_exptl_absorpt_process_details     '(SADABS; Sheldrick, 1996)'
_exptl_absorpt_correction_T_min     0.874
_exptl_absorpt_correction_T_max     0.923
_exptl_special_details
;
;
_diffrn_ambient_temperature     90(2)
_diffrn_radiation_type     MoK\a
_diffrn_radiation_wavelength     0.71073
_diffrn_radiation_source     'MacScience, M18XCE rotating anode'
_diffrn_radiation_monochromator     graphite
_diffrn_measurement_device_type     'Bruker SMART APEX CCD area-detector'
_diffrn_measurement_method     \w-scan
_diffrn_detector_area_resol_mean     8.366
_diffrn_reflns_number     23047
_diffrn_reflns_av_R_equivalents     0.0195
_diffrn_reflns_av_sigmaI/netI     0.0149
_diffrn_reflns_theta_min     2.59
_diffrn_reflns_theta_max     27.86
_diffrn_reflns_theta_full     27.86
_diffrn_measured_fraction_theta_max     0.996
_diffrn_measured_fraction_theta_full     0.996
_diffrn_reflns_limit_h_min     -9
_diffrn_reflns_limit_h_max     9
_diffrn_reflns_limit_k_min     -12
_diffrn_reflns_limit_k_max     12
_diffrn_reflns_limit_l_min     -35
_diffrn_reflns_limit_l_max     35
_diffrn_standards_number     392
_diffrn_standards_interval_count     23047
_diffrn_standards_interval_time     360
_diffrn_standards_decay_%     0.0
_refine_special_details
;
 Refinement of F^2^ against ALL reflections.  The weighted R-factor wR and
 goodness of fit S are based on F^2^, conventional R-factors R are based
 on F, with F set to zero for negative F^2^. The threshold expression of
 F^2^ > 2sigma(F^2^) is used only for calculating R-factors(gt) etc. and is
 not relevant to the choice of reflections for refinement.  R-factors based
 on F^2^ are statistically about twice as large as those based on F, and R-
 factors based on ALL data will be even larger.
;
_reflns_number_total     4553
_reflns_number_gt     4540
_reflns_threshold_expression     I>2\s(I)
_refine_ls_structure_factor_coef     Fsqd
_refine_ls_matrix_type     full
_refine_ls_R_factor_all     0.0320
_refine_ls_R_factor_gt     0.0320
_refine_ls_wR_factor_gt     0.0874
_refine_ls_wR_factor_ref     0.0875
_refine_ls_goodness_of_fit_ref     0.854
_refine_ls_restrained_S_all     0.854
_refine_ls_number_reflns     4553
_refine_ls_number_parameters     237
_refine_ls_number_restraints     0
_refine_ls_hydrogen_treatment     constr
_refine_ls_weighting_scheme     calc
_refine_ls_weighting_details
         'calc w=1/[\s^2^(Fo^2^)+(0.0703P)^2^+0.8632P] where P=(Fo^2^+2Fc^2^)/3'
_atom_sites_solution_hydrogens     geom
_atom_sites_solution_primary     direct
_atom_sites_solution_secondary     difmap
_refine_ls_shift/su_max     0.001
_refine_ls_shift/su_mean     0.000
_refine_diff_density_max     0.458
_refine_diff_density_min     -0.210
_refine_ls_extinction_method     none
_refine_ls_extinction_coef     ?
_refine_ls_abs_structure_details     'Flack (1983), 1920 Friedel pairs'
_refine_ls_abs_structure_Flack     0.03(4)
loop_
    _atom_type_symbol
    _atom_type_description
    _atom_type_scat_dispersion_real
    _atom_type_scat_dispersion_imag
    _atom_type_scat_source
    'C' 'C' 0.0033 0.0016
                         'International Tables Vol C Tables 4.2.6.8 and 6.1.1.4'
    'H' 'H' 0.0000 0.0000
                         'International Tables Vol C Tables 4.2.6.8 and 6.1.1.4'
    'N' 'N' 0.0061 0.0033
                         'International Tables Vol C Tables 4.2.6.8 and 6.1.1.4'
    'O' 'O' 0.0106 0.0060
                         'International Tables Vol C Tables 4.2.6.8 and 6.1.1.4'
    'Cl' 'Cl' 0.1484 0.1585
                         'International Tables Vol C Tables 4.2.6.8 and 6.1.1.4'
_computing_data_collection     'SMART (Bruker, 1998)'
_computing_cell_refinement     'SMART (Bruker, 1998)'
_computing_data_reduction     'SAINT-Plus (Bruker, 1998)'
_computing_structure_solution     'SHELXS97 (Sheldrick, 2008)'
_computing_structure_refinement     'SHELXL97 (Sheldrick, 2008)'
_computing_molecular_graphics     'PLATON (Spek, 2003)'
_computing_publication_material     'SHELXL97 (Sheldrick, 2008)'
loop_
    _atom_site_type_symbol
    _atom_site_label
    _atom_site_fract_x
    _atom_site_fract_y
    _atom_site_fract_z
    _atom_site_U_iso_or_equiv
    _atom_site_adp_type
    _atom_site_calc_flag
    _atom_site_refinement_flags
    _atom_site_occupancy
    _atom_site_disorder_assembly
    _atom_site_disorder_group
    Cl Cl 0.11272(5) 0.69212(3) 0.784634(14) 0.02274(9) Uani d . 1 . .
    N N10 0.52851(16) 0.72346(11) 0.76814(4) 0.0135(2) Uani d . 1 . .
    H H10A 0.6034 0.7967 0.7737 0.020 Uiso calc R 1 . .
    H H10B 0.5802 0.6451 0.7803 0.020 Uiso calc R 1 . .
    H H10C 0.4203 0.7384 0.7834 0.020 Uiso calc R 1 . .
    C C10 0.49822(17) 0.70736(13) 0.71391(4) 0.0131(2) Uani d . 1 . .
    H H10 0.4307 0.6198 0.7070 0.016 Uiso calc R 1 . .
    C C11 0.68581(19) 0.70458(16) 0.68855(5) 0.0175(3) Uani d . 1 . .
    H H11A 0.7301 0.8008 0.6851 0.021 Uiso calc R 1 . .
    H H11B 0.7720 0.6545 0.7101 0.021 Uiso calc R 1 . .
    C C12 0.68628(19) 0.63705(14) 0.63820(5) 0.0165(3) Uani d . 1 . .
    C C13 0.6299(2) 0.70899(16) 0.59619(5) 0.0199(3) Uani d . 1 . .
    H H13 0.5899 0.8021 0.5990 0.024 Uiso calc R 1 . .
    C C14 0.6322(2) 0.6449(2) 0.55034(6) 0.0310(4) Uani d . 1 . .
    H H14 0.5924 0.6939 0.5219 0.037 Uiso calc R 1 . .
    C C15 0.6927(3) 0.5092(2) 0.54597(7) 0.0399(5) Uani d . 1 . .
    H H15 0.6951 0.4658 0.5145 0.048 Uiso calc R 1 . .
    C C16 0.7488(3) 0.43792(18) 0.58701(8) 0.0391(5) Uani d . 1 . .
    H H16 0.7901 0.3452 0.5839 0.047 Uiso calc R 1 . .
    C C17 0.7457(2) 0.50079(16) 0.63329(7) 0.0261(3) Uani d . 1 . .
    H H17 0.7841 0.4507 0.6616 0.031 Uiso calc R 1 . .
    C C18 0.38577(18) 0.83238(13) 0.69813(4) 0.0132(2) Uani d . 1 . .
    O O18 0.41380(14) 0.94414(10) 0.71910(3) 0.0177(2) Uani d . 1 . .
    N N20 0.26742(16) 0.81851(11) 0.66147(4) 0.0138(2) Uani d . 1 . .
    C C20 0.16322(18) 0.93995(13) 0.64568(5) 0.0140(3) Uani d . 1 . .
    H H20 0.0887 0.9764 0.6736 0.017 Uiso calc R 1 . .
    C C22 0.1285(2) 0.74806(14) 0.58840(5) 0.0187(3) Uani d . 1 . .
    H H22A 0.0379 0.6835 0.5744 0.022 Uiso calc R 1 . .
    H H22B 0.2248 0.7646 0.5636 0.022 Uiso calc R 1 . .
    C C21 0.0392(2) 0.88425(14) 0.60427(5) 0.0183(3) Uani d . 1 . .
    H H21A -0.0852 0.8679 0.6167 0.022 Uiso calc R 1 . .
    H H21B 0.0335 0.9501 0.5763 0.022 Uiso calc R 1 . .
    C C23 0.20798(19) 0.69142(14) 0.63610(5) 0.0160(3) Uani d . 1 . .
    H H23A 0.1153 0.6413 0.6556 0.019 Uiso calc R 1 . .
    H H23B 0.3115 0.6289 0.6295 0.019 Uiso calc R 1 . .
    C C24 0.28494(18) 1.05274(13) 0.62516(5) 0.0143(2) Uani d . 1 . .
    O O24 0.42220(15) 1.02895(11) 0.60149(4) 0.0226(2) Uani d . 1 . .
    N N30 0.22132(17) 1.18119(12) 0.63443(4) 0.0175(2) Uani d . 1 . .
    H H30 0.1378 1.1928 0.6573 0.021 Uiso calc R 1 . .
    C C30 0.2878(2) 1.29938(15) 0.60763(5) 0.0206(3) Uani d . 1 . .
    H H30A 0.4206 1.2903 0.6031 0.025 Uiso calc R 1 . .
    H H30B 0.2650 1.3841 0.6272 0.025 Uiso calc R 1 . .
    C C31 0.1982(2) 1.31382(14) 0.55761(5) 0.0183(3) Uani d . 1 . .
    O O31 0.09911(18) 1.22970(12) 0.53927(4) 0.0269(2) Uani d . 1 . .
    O O32 0.24639(17) 1.43362(11) 0.53707(4) 0.0248(2) Uani d . 1 . .
    C C32 0.1767(3) 1.4570(2) 0.48750(6) 0.0367(4) Uani d . 1 . .
    H H32A 0.2270 1.3875 0.4650 0.055 Uiso calc R 1 . .
    H H32B 0.2121 1.5496 0.4763 0.055 Uiso calc R 1 . .
    H H32C 0.0441 1.4498 0.4878 0.055 Uiso calc R 1 . .
    O O1 0.81122(14) 0.92109(10) 0.78001(4) 0.0195(2) Uani d . 1 . .
    H H1 0.9029 0.8722 0.7787 0.023 Uiso d . 1 . .
    H H2 0.8324 0.9851 0.7638 0.023 Uiso d . 1 . .
loop_
    _atom_site_aniso_label
    _atom_site_aniso_U_11
    _atom_site_aniso_U_22
    _atom_site_aniso_U_33
    _atom_site_aniso_U_12
    _atom_site_aniso_U_13
    _atom_site_aniso_U_23
    Cl 0.01806(16) 0.01737(15) 0.03278(18) -0.00004(13) 0.00761(14) -0.00212(13)
    N10 0.0160(5) 0.0120(5) 0.0123(5) 0.0004(4) -0.0018(4) 0.0010(4)
    C10 0.0151(5) 0.0122(5) 0.0119(5) 0.0002(5) -0.0010(5) 0.0010(5)
    C11 0.0148(6) 0.0220(7) 0.0157(6) -0.0005(5) 0.0005(5) -0.0006(5)
    C12 0.0135(5) 0.0168(6) 0.0191(6) -0.0028(5) 0.0032(5) -0.0043(5)
    C13 0.0174(6) 0.0246(7) 0.0178(6) -0.0043(6) 0.0012(5) -0.0029(5)
    C14 0.0218(7) 0.0511(10) 0.0202(7) -0.0096(8) 0.0021(6) -0.0081(7)
    C15 0.0281(8) 0.0539(12) 0.0375(9) -0.0133(9) 0.0105(7) -0.0320(9)
    C16 0.0241(8) 0.0245(8) 0.0686(13) -0.0067(7) 0.0142(9) -0.0251(9)
    C17 0.0175(6) 0.0179(7) 0.0429(9) -0.0013(6) 0.0049(7) -0.0024(6)
    C18 0.0145(5) 0.0123(5) 0.0127(5) -0.0018(5) 0.0024(5) 0.0026(4)
    O18 0.0226(5) 0.0122(4) 0.0182(4) -0.0010(4) -0.0045(4) 0.0000(4)
    N20 0.0166(5) 0.0092(5) 0.0157(5) -0.0006(4) -0.0014(4) 0.0010(4)
    C20 0.0162(6) 0.0119(6) 0.0140(5) 0.0011(5) 0.0000(5) 0.0023(4)
    C22 0.0217(7) 0.0187(6) 0.0157(6) -0.0025(5) -0.0052(5) -0.0013(5)
    C21 0.0182(6) 0.0174(6) 0.0194(6) -0.0035(5) -0.0053(5) 0.0025(5)
    C23 0.0174(6) 0.0124(6) 0.0183(6) -0.0031(5) -0.0027(5) -0.0003(5)
    C24 0.0170(6) 0.0130(6) 0.0130(5) -0.0010(5) -0.0026(5) 0.0017(5)
    O24 0.0220(5) 0.0192(5) 0.0266(5) -0.0012(4) 0.0077(4) 0.0041(4)
    N30 0.0227(6) 0.0128(5) 0.0169(5) -0.0005(5) 0.0011(4) 0.0021(4)
    C30 0.0268(7) 0.0137(6) 0.0214(6) -0.0047(6) -0.0040(5) 0.0038(5)
    C31 0.0215(6) 0.0153(6) 0.0181(6) 0.0031(6) 0.0039(5) 0.0006(5)
    O31 0.0353(6) 0.0221(5) 0.0233(5) -0.0015(5) -0.0060(5) -0.0025(4)
    O32 0.0299(6) 0.0211(5) 0.0233(5) 0.0000(5) -0.0007(5) 0.0089(4)
    C32 0.0483(11) 0.0399(9) 0.0218(7) 0.0074(9) 0.0005(7) 0.0101(7)
    O1 0.0186(5) 0.0172(4) 0.0227(5) 0.0001(4) 0.0005(4) 0.0003(4)
_geom_special_details
;
Cremer & Pople Puckering Parameters
[D. Cremer & J.A. Pople, J.Amer.Chem.Soc., 97, (1975), 1354-1358]
-------------------------------------------------------------------
Q(2)  =      0.3608(15) Ang.,  Phi(2) =       293.1(2) Deg
 The equation of the plane is of the form: P * x + Q * y + R * z - S = 0
where P, Q, R, S are constants and x, y, z are fractional coordinates.
P =   5.153(   2), Q =   1.935(   5), R = -18.602(   8), S =  -9.378(   8)
  Atom            Distance        x       y       z      X       Y       Z
* O(18)   :     -0.0397(9)     0.4138  0.9441  0.7191  3.0500  9.1267 19.4869
* N(20)   :     0.0350(11)     0.2674  0.8185  0.6615  1.9711  7.9123 17.9252
* C(10)   :     0.0337(12)     0.4982  0.7074  0.7139  3.6722  6.8378 19.3462
* C(18)   :    -0.0103(12)     0.3858  0.8324  0.6981  2.8434  8.0464 18.9186
* C(20)   :     0.0268(13)     0.1632  0.9399  0.6457  1.2030  9.0862 17.4973
* C(23)   :    -0.0454(14)     0.2080  0.6914  0.6361  1.5330  6.6837 17.2377
P =   4.443(   3), Q =   0.711(   4), R =  21.531(   8), S =  15.452(   5)
  Atom            Distance        x       y       z      X       Y       Z
* O(24)   :     0.1064(11)     0.4222  1.0289  0.6015  3.1119  9.9466 16.2998
* N(30)   :     0.0315(11)     0.2213  1.1812  0.6344  1.6313 11.4182 17.1924
* C(20)   :    -0.1560(13)     0.1632  0.9399  0.6457  1.2030  9.0862 17.4973
* C(24)   :     0.0232(13)     0.2849  1.0527  0.6252  2.1002 10.1765 16.9412
* C(30)   :    -0.1661(14)     0.2878  1.2994  0.6076  2.1213 12.5607 16.4662
* H(30)   :        0.16108     0.1378  1.1928  0.6573  1.0157 11.5304 17.8122
;
loop_
    _geom_bond_atom_site_label_1
    _geom_bond_atom_site_label_2
    _geom_bond_site_symmetry_2
    _geom_bond_distance
    _geom_bond_publ_flag
    N10 C10 . 1.4947(16) ?
    N10 H10A . 0.9100 ?
    N10 H10B . 0.9100 ?
    N10 H10C . 0.9100 ?
    C10 C18 . 1.5265(17) ?
    C10 C11 . 1.5442(18) ?
    C10 H10 . 1.0000 ?
    C11 C12 . 1.5125(18) ?
    C11 H11A . 0.9900 ?
    C11 H11B . 0.9900 ?
    C12 C17 . 1.394(2) ?
    C12 C13 . 1.397(2) ?
    C13 C14 . 1.388(2) ?
    C13 H13 . 0.9500 ?
    C14 C15 . 1.391(3) ?
    C14 H14 . 0.9500 ?
    C15 C16 . 1.372(3) ?
    C15 H15 . 0.9500 ?
    C16 C17 . 1.394(3) ?
    C16 H16 . 0.9500 ?
    C17 H17 . 0.9500 ?
    C18 O18 . 1.2381(16) ?
    C18 N20 . 1.3289(17) ?
    N20 C20 . 1.4666(16) ?
    N20 C23 . 1.4745(17) ?
    C20 C24 . 1.5176(18) ?
    C20 C21 . 1.5441(18) ?
    C20 H20 . 1.0000 ?
    C22 C23 . 1.5209(18) ?
    C22 C21 . 1.533(2) ?
    C22 H22A . 0.9900 ?
    C22 H22B . 0.9900 ?
    C21 H21A . 0.9900 ?
    C21 H21B . 0.9900 ?
    C23 H23A . 0.9900 ?
    C23 H23B . 0.9900 ?
    C24 O24 . 1.2197(17) ?
    C24 N30 . 1.3509(17) ?
    N30 C30 . 1.4397(17) ?
    N30 H30 . 0.8800 ?
    C30 C31 . 1.5144(19) ?
    C30 H30A . 0.9900 ?
    C30 H30B . 0.9900 ?
    C31 O31 . 1.2006(19) ?
    C31 O32 . 1.3329(17) ?
    O32 C32 . 1.456(2) ?
    C32 H32A . 0.9800 ?
    C32 H32B . 0.9800 ?
    C32 H32C . 0.9800 ?
    O1 H1 . 0.825 ?
    O1 H2 . 0.775 ?
loop_
    _geom_angle_atom_site_label_1
    _geom_angle_atom_site_label_2
    _geom_angle_atom_site_label_3
    _geom_angle_site_symmetry_1
    _geom_angle_site_symmetry_3
    _geom_angle
    _geom_angle_publ_flag
    C10 N10 H10A . . 109.5 ?
    C10 N10 H10B . . 109.5 ?
    H10A N10 H10B . . 109.5 ?
    C10 N10 H10C . . 109.5 ?
    H10A N10 H10C . . 109.5 ?
    H10B N10 H10C . . 109.5 ?
    N10 C10 C18 . . 105.90(10) ?
    N10 C10 C11 . . 107.80(10) ?
    C18 C10 C11 . . 112.04(10) ?
    N10 C10 H10 . . 110.3 ?
    C18 C10 H10 . . 110.3 ?
    C11 C10 H10 . . 110.3 ?
    C12 C11 C10 . . 114.26(11) ?
    C12 C11 H11A . . 108.7 ?
    C10 C11 H11A . . 108.7 ?
    C12 C11 H11B . . 108.7 ?
    C10 C11 H11B . . 108.7 ?
    H11A C11 H11B . . 107.6 ?
    C17 C12 C13 . . 119.06(14) ?
    C17 C12 C11 . . 119.64(14) ?
    C13 C12 C11 . . 121.30(13) ?
    C14 C13 C12 . . 120.25(15) ?
    C14 C13 H13 . . 119.9 ?
    C12 C13 H13 . . 119.9 ?
    C13 C14 C15 . . 120.05(18) ?
    C13 C14 H14 . . 120.0 ?
    C15 C14 H14 . . 120.0 ?
    C16 C15 C14 . . 120.10(16) ?
    C16 C15 H15 . . 120.0 ?
    C14 C15 H15 . . 120.0 ?
    C15 C16 C17 . . 120.34(17) ?
    C15 C16 H16 . . 119.8 ?
    C17 C16 H16 . . 119.8 ?
    C16 C17 C12 . . 120.20(17) ?
    C16 C17 H17 . . 119.9 ?
    C12 C17 H17 . . 119.9 ?
    O18 C18 N20 . . 122.73(12) ?
    O18 C18 C10 . . 118.15(11) ?
    N20 C18 C10 . . 119.07(11) ?
    C18 N20 C20 . . 118.75(11) ?
    C18 N20 C23 . . 128.88(11) ?
    C20 N20 C23 . . 112.05(10) ?
    N20 C20 C24 . . 111.86(11) ?
    N20 C20 C21 . . 104.05(10) ?
    C24 C20 C21 . . 109.51(11) ?
    N20 C20 H20 . . 110.4 ?
    C24 C20 H20 . . 110.4 ?
    C21 C20 H20 . . 110.4 ?
    C23 C22 C21 . . 103.65(11) ?
    C23 C22 H22A . . 111.0 ?
    C21 C22 H22A . . 111.0 ?
    C23 C22 H22B . . 111.0 ?
    C21 C22 H22B . . 111.0 ?
    H22A C22 H22B . . 109.0 ?
    C22 C21 C20 . . 104.43(11) ?
    C22 C21 H21A . . 110.9 ?
    C20 C21 H21A . . 110.9 ?
    C22 C21 H21B . . 110.9 ?
    C20 C21 H21B . . 110.9 ?
    H21A C21 H21B . . 108.9 ?
    N20 C23 C22 . . 102.16(10) ?
    N20 C23 H23A . . 111.3 ?
    C22 C23 H23A . . 111.3 ?
    N20 C23 H23B . . 111.3 ?
    C22 C23 H23B . . 111.3 ?
    H23A C23 H23B . . 109.2 ?
    O24 C24 N30 . . 123.99(13) ?
    O24 C24 C20 . . 123.20(12) ?
    N30 C24 C20 . . 112.77(12) ?
    C24 N30 C30 . . 121.16(12) ?
    C24 N30 H30 . . 119.4 ?
    C30 N30 H30 . . 119.4 ?
    N30 C30 C31 . . 112.10(12) ?
    N30 C30 H30A . . 109.2 ?
    C31 C30 H30A . . 109.2 ?
    N30 C30 H30B . . 109.2 ?
    C31 C30 H30B . . 109.2 ?
    H30A C30 H30B . . 107.9 ?
    O31 C31 O32 . . 125.29(13) ?
    O31 C31 C30 . . 124.98(13) ?
    O32 C31 C30 . . 109.73(12) ?
    C31 O32 C32 . . 115.22(13) ?
    O32 C32 H32A . . 109.5 ?
    O32 C32 H32B . . 109.5 ?
    H32A C32 H32B . . 109.5 ?
    O32 C32 H32C . . 109.5 ?
    H32A C32 H32C . . 109.5 ?
    H32B C32 H32C . . 109.5 ?
    H1 O1 H2 . . 105.56 ?
loop_
    _geom_torsion_atom_site_label_1
    _geom_torsion_atom_site_label_2
    _geom_torsion_atom_site_label_3
    _geom_torsion_atom_site_label_4
    _geom_torsion_site_symmetry_1
    _geom_torsion_site_symmetry_2
    _geom_torsion_site_symmetry_3
    _geom_torsion_site_symmetry_4
    _geom_torsion
    _geom_torsion_publ_flag
    N10 C10 C11 C12 . . . . 158.20(10)
                                     ?
    C18 C10 C11 C12 . . . . -85.66(14) ?
    C10 C11 C12 C17 . . . . -99.94(15) ?
    C10 C11 C12 C13 . . . . 80.71(17) ?
    C17 C12 C13 C14 . . . . 0.4(2) ?
    C11 C12 C13 C14 . . . . 179.76(13) ?
    C12 C13 C14 C15 . . . . -0.8(2) ?
    C13 C14 C15 C16 . . . . 0.5(3) ?
    C14 C15 C16 C17 . . . . 0.0(3) ?
    C15 C16 C17 C12 . . . . -0.4(3) ?
    C13 C12 C17 C16 . . . . 0.1(2) ?
    C11 C12 C17 C16 . . . . -179.22(14) ?
    N10 C10 C18 O18 . . . . 34.80(15) ?
    C11 C10 C18 O18 . . . . -82.47(14) ?
    N10 C10 C18 N20 . . . . -147.70(10)
                                      ?
    C11 C10 C18 N20 . . . . 95.02(14) ?
    O18 C18 N20 C20 . . . . -1.09(19) ?
    C10 C18 N20 C20 . . . . -178.50(10)
                                      ?
    O18 C18 N20 C23 . . . . -174.05(12) ?
    C10 C18 N20 C23 . . . . 8.58(19) ?
    C18 N20 C20 C24 . . . . 63.3(2) ?
    C23 N20 C20 C24 . . . . -122.61(12) ?
    C18 N20 C20 C21 . . . . -178.58(11) ?
    C23 N20 C20 C21 . . . . -4.49(14) ?
    C23 C22 C21 C20 . . . . 34.16(14) ?
    N20 C20 C21 C22 . . . . -18.60(10)
                                     ?
    C24 C20 C21 C22 . . . . 101.18(12) ?
    C18 N20 C23 C22 . . . . -160.99(13) ?
    C20 N20 C23 C22 . . . . 25.66(14) ?
    C21 C22 C23 N20 . . . . -36.02(13) ?
    N20 C20 C24 O24 . . . . 35.04(17) ?
    C21 C20 C24 O24 . . . . -79.78(16) ?
    N20 C20 C24 N30 . . . . -147.20(10)
                                      ?
    C21 C20 C24 N30 . . . . 98.00(13) ?
    O24 C24 N30 C30 . . . . 14.4(2) ?
    C20 C24 N30 C30 . . . . -163.40(10)
                                      ?
    C24 N30 C30 C31 . . . . 80.9(2) ?
    N30 C30 C31 O31 . . . . -8.2(2) ?
    N30 C30 C31 O32 . . . . 172.00(10)
                                     ?
    O31 C31 O32 C32 . . . . -3.0(2) ?
    C30 C31 O32 C32 . . . . 176.89(14) ?
loop_
    _geom_hbond_atom_site_label_D
    _geom_hbond_atom_site_label_H
    _geom_hbond_atom_site_label_A
    _geom_hbond_site_symmetry_A
    _geom_hbond_distance_DH
    _geom_hbond_distance_HA
    _geom_hbond_distance_DA
    _geom_hbond_angle_DHA
    _geom_hbond_publ_flag
    N10 H10A O1 . 0.91 1.96 2.845(2) 166 yes
    N10 H10C Cl . 0.91 2.31 3.1120(10)
                                     147 yes
    N10 H10B O18 3_646 0.91 1.94 2.7550(10)
                                          148 yes
    O1 H2 Cl 3_656 0.77 2.43 3.2010(10)
                                      177 yes
    N30 H30 Cl 3_556 0.88 2.43 3.2990(10)
                                        171 yes
    O1 H1 Cl 1_655 0.82 2.33 3.1390(10)
                                      165 yes
data_global
_journal_date_recd_electronic     2008-02-13
_journal_date_accepted     2008-02-25
_journal_name_full     'Acta Crystallographica, Section E'
_journal_year     2008
_journal_volume     64
_journal_issue      4
_journal_page_first     o704
_journal_page_last     o704
_journal_paper_category     QO
_journal_coeditor_code     PV2069
_publ_contact_author_name     'Mitsunobu Doi'
_publ_contact_author_address
;
Osaka University of Pharmaceutical Sciences, 4-20-1 Nasahara, Takatsuki,
Osaka 569-1094, Japan
;
_publ_contact_author_email     doit@gly.oups.ac.jp
_publ_contact_author_fax     '+88 72-690-1005'
_publ_contact_author_phone     '+88 72-690-1067'
_publ_section_title
;
H--D-Phe--D-Pro--Gly methyl ester hydrochloride monohydrate
;
loop_
    _publ_author_name
    _publ_author_footnote
    _publ_author_address
    'Doi, Mitsunobu' .
;
Osaka University of Pharmaceutical Sciences, 4-20-1 Nasahara, Takatsuki
Osaka 569-1094, Japan
;
    'Ichimiya, Yuko' .
;
Osaka University of Pharmaceutical Sciences, 4-20-1 Nasahara, Takatsuki
Osaka 569-1094, Japan
;
    'Asano, Akiko' .
;
Osaka University of Pharmaceutical Sciences, 4-20-1 Nasahara, Takatsuki
Osaka 569-1094, Japan
;
