# Supplementary material for: H–d-Phe–d-Pro–Gly methyl ester hydro­chloride monohydrate
Source: Acta Crystallogr Sect E Struct Rep Online. 2008 Mar 12;64(Pt 4):o704. doi: 10.1107/S160053680800528X (PMC2961031; doi:10.1107/S160053680800528X)
Supplement: Supplementary file 2 [file e-64-0o704-Isup2.hkl]

# 
# h,k,l, Fc-squared, Fo-squared, sigma(Fo-squared) and status flag 
# 
#data_fpgd 
data_I
_shelx_title 'fpGd: HCl.H-D-Phe-D-Pro-OMe.H2O P212121 from MeCN APEX @20051024'
_shelx_refln_list_code          4 
_shelx_F_calc_maximum      148.77 
_exptl_crystal_F_000       824.00 
_reflns_d_resolution_high  0.7605 
 
loop_ 
 _symmetry_equiv_pos_as_xyz 
 'x, y, z' 
 '-x+1/2, -y, z+1/2' 
 '-x, y+1/2, -z+1/2' 
 'x+1/2, -y+1/2, -z' 
 
_cell_length_a     7.3707 
_cell_length_b     9.6667 
_cell_length_c    27.0987 
_cell_angle_alpha  90.000 
_cell_angle_beta   90.000 
_cell_angle_gamma  90.000 
 
_shelx_F_squared_multiplier     1.000 
 
loop_ 
 _refln_index_h 
 _refln_index_k 
 _refln_index_l 
 _refln_F_squared_calc 
 _refln_F_squared_meas 
 _refln_F_squared_sigma 
 _refln_observed_status 
   2   0   0    22133.89    24079.99    216.12 o 
   4   0   0       64.12       31.02      1.08 o 
   6   0   0      876.28      929.60     15.33 o 
   8   0   0      265.81      264.96      7.57 o 
   1   1   0     6128.05     6517.97     47.10 o 
   2   1   0     7230.76     7878.41     65.73 o 
   3   1   0      629.87      711.89      7.44 o 
   4   1   0        5.52        2.02      0.31 o 
   5   1   0      542.62      501.66      7.30 o 
   6   1   0      250.85      254.68      4.57 o 
   7   1   0        8.66       12.40      1.30 o 
   8   1   0       84.33       98.69      3.45 o 
   9   1   0        5.54        5.62      1.27 o 
   0   2   0     6997.81     7112.62    101.71 o 
   1   2   0     1251.00     1226.18      9.45 o 
   2   2   0     2053.29     2157.82     16.32 o 
   3   2   0       85.79      110.35      2.13 o 
   4   2   0     1479.80     1482.58     14.50 o 
   5   2   0     2369.84     2520.53     19.90 o 
   6   2   0       73.97       71.74      2.66 o 
   7   2   0       55.75       50.70      2.17 o 
   8   2   0      614.48      614.06     10.04 o 
   9   2   0      678.00      694.71     12.92 o 
   1   3   0      569.88      615.92      5.29 o 
   2   3   0     1596.94     1626.86     12.77 o 
   3   3   0      457.37      409.07      4.20 o 
   4   3   0       41.86       47.66      1.40 o 
   5   3   0       57.42       45.43      1.36 o 
   6   3   0       91.03       96.78      2.95 o 
   7   3   0      307.98      289.69      5.39 o 
   8   3   0       15.68       15.57      1.64 o 
   9   3   0      164.10      155.31      4.60 o 
   0   4   0     4190.75     4390.28     53.28 o 
   1   4   0     2201.48     2229.75     17.07 o 
   2   4   0      100.18      116.72      1.81 o 
   3   4   0     4629.65     4968.70     36.98 o 
   4   4   0       30.41       29.03      1.20 o 
   5   4   0       22.74       23.06      1.23 o 
   6   4   0       94.98       92.55      2.71 o 
   7   4   0      371.73      366.13      6.96 o 
   8   4   0       51.94       59.92      2.70 o 
   9   4   0      455.88      459.09     10.00 o 
   1   5   0      585.11      750.24      7.32 o 
   2   5   0       83.46       84.66      1.74 o 
   3   5   0      741.11      760.97      7.21 o 
   4   5   0       49.58       50.15      1.56 o 
   5   5   0      288.38      268.61      4.79 o 
   6   5   0       46.95       43.50      1.99 o 
   7   5   0       13.13       18.65      1.68 o 
   8   5   0        1.96        4.33      2.55 o 
   0   6   0      490.97      526.65      9.27 o 
   1   6   0      151.02      137.48      2.80 o 
   2   6   0      389.07      424.83      5.11 o 
   3   6   0      234.24      209.45      3.35 o 
   4   6   0       25.54       39.08      1.64 o 
   5   6   0      983.27      956.30     11.22 o 
   6   6   0      143.79      126.46      7.46 o 
   7   6   0      128.28      122.10      6.05 o 
   8   6   0       59.69       63.94      3.73 o 
   1   7   0      878.58      919.13     25.95 o 
   2   7   0      386.65      400.88      5.81 o 
   3   7   0      240.09      265.91      4.55 o 
   4   7   0       30.85       35.44      1.98 o 
   5   7   0        5.48        9.67      1.19 o 
   6   7   0      205.19      216.47      8.75 o 
   7   7   0       32.36       52.44      4.43 o 
   8   7   0       72.29       73.59      6.31 o 
   0   8   0     6356.88     6714.80     82.97 o 
   1   8   0        4.13        4.14      0.81 o 
   2   8   0     1568.55     1540.45     16.12 o 
   3   8   0      224.90      231.34      4.42 o 
   4   8   0        0.15        2.47      0.75 o 
   5   8   0      176.69      162.00      4.87 o 
   6   8   0      163.37      148.94      7.33 o 
   7   8   0       87.42       93.57      5.77 o 
   1   9   0        7.50        9.06      1.09 o 
   2   9   0       74.28       74.01      2.46 o 
   3   9   0       10.52        8.45      1.18 o 
   4   9   0       55.75       64.98      3.05 o 
   5   9   0       13.97       21.08      2.46 o 
   6   9   0      341.71      313.97     12.17 o 
   0  10   0      334.77      317.81      8.21 o 
   1  10   0      744.54      700.39      9.60 o 
   2  10   0        9.02       14.48      1.31 o 
   3  10   0        5.55        8.03      1.28 o 
   4  10   0       55.12       57.42      3.09 o 
   5  10   0       18.53       22.37      2.52 o 
   1  11   0      406.46      365.27      6.60 o 
   2  11   0      719.85      705.95     11.08 o 
   3  11   0      535.99      565.80     11.06 o 
   4  11   0       46.11       54.03      4.04 o 
   0  12   0      257.41      242.20      7.52 o 
   1  12   0       85.19       84.35      3.25 o 
   2  12   0      136.37      145.71      5.07 o 
   3  12   0      303.03      352.68     15.75 o 
   1   0   1     1484.19     1452.42     11.64 o 
   2   0   1    11025.50    11801.47     84.93 o 
   3   0   1     1986.68     2000.27     14.28 o 
   4   0   1     2261.86     2474.66     19.09 o 
   5   0   1      309.87      312.88      4.87 o 
   6   0   1       40.04       42.83      1.82 o 
   7   0   1       78.39       75.56      2.50 o 
   8   0   1      110.14      109.23      3.62 o 
   9   0   1       11.39       16.66      1.97 o 
  -9   1   1       63.89       73.10      3.47 o 
  -8   1   1      379.76      356.18      6.43 o 
  -7   1   1     1516.98     1487.80     16.35 o 
  -6   1   1      334.12      344.98      5.54 o 
  -5   1   1       88.27       88.43      2.33 o 
  -4   1   1      314.28      389.05      4.12 o 
  -3   1   1     2225.07     2361.92     16.83 o 
  -2   1   1     7565.82     8174.54     68.18 o 
  -1   1   1       82.51       65.75      0.87 o 
   1   1   1       73.17       56.55      0.84 o 
   2   1   1     7535.95     8177.56     59.09 o 
   3   1   1     2232.00     2374.61     19.39 o 
   4   1   1      317.83      403.33      6.84 o 
   5   1   1       92.15       99.61      3.84 o 
   6   1   1      344.55      360.88      5.63 o 
   7   1   1     1533.68     1513.90     16.40 o 
   8   1   1      386.55      367.28      7.23 o 
   9   1   1       65.07       74.29      3.52 o 
  -9   2   1      196.72      208.01      6.26 o 
  -8   2   1      135.85      140.94      4.20 o 
  -7   2   1      248.30      240.13      4.78 o 
  -6   2   1      101.29      105.78      2.81 o 
  -5   2   1     2163.07     2189.30     19.34 o 
  -4   2   1      713.50      718.65      6.19 o 
  -3   2   1      461.63      454.76      5.28 o 
  -2   2   1     1834.18     2031.25     15.47 o 
  -1   2   1     4136.39     4693.23     32.31 o 
   0   2   1      191.05      243.63      2.47 o 
   1   2   1     4225.68     4730.91     39.20 o 
   2   2   1     1849.79     2045.25     15.48 o 
   3   2   1      463.86      461.51      4.42 o 
   4   2   1      684.81      687.29      7.90 o 
   5   2   1     2175.25     2205.63     18.99 o 
   6   2   1      104.50      105.34      2.80 o 
   7   2   1      246.04      232.74      4.70 o 
   8   2   1      127.94      134.68      4.11 o 
   9   2   1      200.28      210.82      5.51 o 
  -9   3   1       42.69       45.07      3.15 o 
  -8   3   1       98.14       93.62      3.41 o 
  -7   3   1      123.02      116.13      3.24 o 
  -6   3   1      710.10      675.29      8.74 o 
  -5   3   1      473.72      490.31      5.31 o 
  -4   3   1      615.99      681.38      7.70 o 
  -3   3   1      384.34      409.74      4.22 o 
  -2   3   1     5012.96     5536.24     40.95 o 
  -1   3   1     2589.60     2789.75     22.11 o 
   0   3   1      847.62      915.22      7.97 o 
   1   3   1     2559.55     2746.74     19.40 o 
   2   3   1     5100.50     5675.73     40.98 o 
   3   3   1      396.57      421.34      4.28 o 
   4   3   1      601.81      663.08      7.06 o 
   5   3   1      472.44      480.62      6.53 o 
   6   3   1      695.43      663.95      8.65 o 
   7   3   1      123.91      114.01      3.55 o 
   8   3   1      105.63      103.27      3.56 o 
   9   3   1       41.00       46.26      2.89 o 
  -9   4   1        4.84       15.15      1.98 o 
  -8   4   1       82.98       86.42      3.25 o 
  -7   4   1      132.96      129.62      3.47 o 
  -6   4   1      147.07      145.01      3.49 o 
  -5   4   1      272.44      251.23      3.58 o 
  -4   4   1      646.25      684.12      7.89 o 
  -3   4   1      419.62      456.45      4.78 o 
  -2   4   1      230.45      235.70      3.05 o 
  -1   4   1      714.20      730.07      6.88 o 
   0   4   1    14932.09    16221.64    124.64 o 
   1   4   1      722.15      738.46      5.94 o 
   2   4   1      235.20      239.51      2.86 o 
   3   4   1      427.45      467.00      4.82 o 
   4   4   1      663.94      700.65     11.03 o 
   5   4   1      269.80      247.95      4.35 o 
   6   4   1      154.75      157.10      3.57 o 
   7   4   1      134.16      127.77      3.79 o 
   8   4   1       77.78       78.51      3.53 o 
   9   4   1        4.64       11.71      1.67 o 
  -8   5   1       21.35       24.53      1.90 o 
  -7   5   1       18.14       23.69      1.91 o 
  -6   5   1      420.71      418.65      6.63 o 
  -5   5   1       91.66       83.45      2.20 o 
  -4   5   1      317.25      300.19      4.30 o 
  -3   5   1      240.19      240.77      3.16 o 
  -2   5   1     2271.31     2462.32     20.55 o 
  -1   5   1       84.17       65.43      1.17 o 
   0   5   1     3371.85     3610.65     31.74 o 
   1   5   1       83.60       64.97      1.43 o 
   2   5   1     2241.98     2453.72     17.98 o 
   3   5   1      234.57      232.53      3.15 o 
   4   5   1      322.99      307.44      4.33 o 
   5   5   1       95.27       83.54      2.19 o 
   6   5   1      442.54      437.54      6.68 o 
   7   5   1       17.26       23.80      2.82 o 
   8   5   1       20.58       25.77      2.74 o 
  -8   6   1      160.26      162.83      7.80 o 
  -7   6   1        3.07        5.14      1.01 o 
  -6   6   1      226.63      225.50      5.83 o 
  -5   6   1      345.10      324.02      5.38 o 
  -4   6   1      371.25      349.80      5.87 o 
  -3   6   1      267.07      287.65      4.51 o 
  -2   6   1      907.42      900.15      9.85 o 
  -1   6   1       74.78       76.53      2.01 o 
   0   6   1     1406.61     1421.18     14.16 o 
   1   6   1       68.88       70.35      1.96 o 
   2   6   1      902.81      894.58      8.94 o 
   3   6   1      264.89      296.06      4.86 o 
   4   6   1      347.00      331.25      6.11 o 
   5   6   1      332.95      316.02      5.86 o 
   6   6   1      235.88      234.57      5.88 o 
   7   6   1        3.57        6.56      1.31 o 
   8   6   1      163.90      174.95      6.46 o 
  -8   7   1       26.68       36.98      5.29 o 
  -7   7   1      343.47      346.45     13.42 o 
  -6   7   1       14.49       19.32      1.57 o 
  -5   7   1      299.26      313.72      7.25 o 
  -4   7   1       40.77       45.89      2.11 o 
  -3   7   1      426.97      399.25      5.87 o 
  -2   7   1      532.80      542.09      7.81 o 
  -1   7   1      379.63      360.78      5.36 o 
   0   7   1      713.07      670.71      8.18 o 
   1   7   1      382.83      364.45      5.40 o 
   2   7   1      543.24      544.69      7.16 o 
   3   7   1      433.73      407.46      5.98 o 
   4   7   1       38.15       41.51      2.08 o 
   5   7   1      305.93      321.48      6.13 o 
   6   7   1       12.00       15.31      2.00 o 
   7   7   1      336.57      350.70     12.07 o 
   8   7   1       25.05       37.87      5.34 o 
  -7   8   1        6.53       16.08      2.44 o 
  -6   8   1       34.52       36.65      2.58 o 
  -5   8   1       60.49       64.10      3.57 o 
  -4   8   1      140.84      138.94      3.79 o 
  -3   8   1      485.56      455.70      6.71 o 
  -2   8   1      406.97      367.94      5.77 o 
  -1   8   1       47.85       48.57      2.30 o 
   0   8   1      208.86      212.37      4.15 o 
   1   8   1       45.77       41.25      1.93 o 
   2   8   1      400.78      361.10      5.75 o 
   3   8   1      481.35      457.44      6.76 o 
   4   8   1      137.71      134.78      3.80 o 
   5   8   1       71.20       79.28      2.90 o 
   6   8   1       36.04       35.69      4.12 o 
   7   8   1        6.55       10.46      1.93 o 
  -6   9   1       15.04       15.50      1.46 o 
  -5   9   1       16.28       25.15      2.69 o 
  -4   9   1       65.64       60.51      3.11 o 
  -3   9   1      466.88      465.73      7.89 o 
  -2   9   1      312.26      324.26      5.59 o 
  -1   9   1      309.64      285.65      5.20 o 
   0   9   1      149.73      149.81      3.58 o 
   1   9   1      326.71      303.19      5.35 o 
   2   9   1      308.62      313.79      5.56 o 
   3   9   1      455.63      446.90      7.83 o 
   4   9   1       68.03       65.80      2.67 o 
   5   9   1       14.18       22.52      2.07 o 
   6   9   1       14.37       16.78      2.60 o 
  -5  10   1      313.09      309.08      9.03 o 
  -4  10   1       34.20       35.64      3.21 o 
  -3  10   1      179.95      187.10      5.49 o 
  -2  10   1       27.30       27.80      1.80 o 
  -1  10   1      233.84      249.22      5.04 o 
   0  10   1      561.59      519.63      7.89 o 
   1  10   1      238.31      257.99      5.12 o 
   2  10   1       27.41       28.00      1.82 o 
   3  10   1      175.95      185.77      4.83 o 
   4  10   1       34.23       33.76      2.63 o 
   5  10   1      311.17      316.30      9.12 o 
  -4  11   1      228.81      227.85      7.62 o 
  -3  11   1       22.51       21.79      2.12 o 
  -2  11   1      146.83      147.30      4.32 o 
  -1  11   1       17.16       17.58      1.70 o 
   0  11   1        2.27        2.60      0.89 o 
   1  11   1       18.40       17.98      1.48 o 
   2  11   1      151.97      150.81      3.96 o 
   3  11   1       19.36       18.95      2.05 o 
   4  11   1      224.19      235.01      6.57 o 
  -3  12   1        7.15       10.29      2.25 o 
  -2  12   1        2.34        3.33      0.86 o 
  -1  12   1       52.71       58.79      2.87 o 
   0  12   1      271.81      279.02      6.41 o 
   1  12   1       54.57       57.77      2.87 o 
   2  12   1        2.04        4.26      0.78 o 
   3  12   1        6.35       10.54      1.85 o 
   1   0   2     9063.28     8894.90     82.33 o 
   2   0   2     4152.28     4277.28     31.26 o 
   3   0   2       11.02       31.07      0.70 o 
   4   0   2      482.79      421.49      4.21 o 
   5   0   2     1289.52     1332.23     19.75 o 
   6   0   2        4.72        7.61      0.93 o 
   7   0   2       65.11       51.49      2.14 o 
   8   0   2       69.13       77.88      3.04 o 
   9   0   2       72.40       65.58      3.59 o 
  -9   1   2      149.53      144.21      5.09 o 
  -8   1   2       53.75       54.91      2.71 o 
  -7   1   2       21.37       28.42      1.78 o 
  -6   1   2       94.33      101.69      2.72 o 
  -5   1   2      348.35      345.89      7.20 o 
  -4   1   2      934.61      915.15      8.09 o 
  -3   1   2     2203.92     2368.38     16.79 o 
  -2   1   2     6749.71     7290.79     51.66 o 
  -1   1   2     1415.74     1595.40     11.95 o 
   0   1   2       36.60       70.92      0.75 o 
   1   1   2     1440.04     1624.73     11.27 o 
   2   1   2     6601.52     7146.08     52.22 o 
   3   1   2     2183.84     2334.67     19.26 o 
   4   1   2      949.06      934.13      8.73 o 
   5   1   2      338.76      342.26      9.96 o 
   6   1   2       83.34       91.95      2.60 o 
   7   1   2       19.23       26.79      1.77 o 
   8   1   2       48.94       47.38      2.69 o 
   9   1   2      150.28      155.01      4.88 o 
  -9   2   2      251.62      255.17      7.06 o 
  -8   2   2      268.17      262.66      5.40 o 
  -7   2   2       30.98       40.50      2.02 o 
  -6   2   2        8.14        8.24      1.00 o 
  -5   2   2     1688.10     1793.96     15.70 o 
  -4   2   2     1237.67     1359.95     10.59 o 
  -3   2   2     4410.73     4832.98     35.54 o 
  -2   2   2      303.37      381.49      3.63 o 
  -1   2   2     3015.01     3251.30     24.16 o 
   0   2   2     6638.50     6599.99     47.94 o 
   1   2   2     3077.57     3311.33     24.00 o 
   2   2   2      302.49      386.32      3.67 o 
   3   2   2     4435.33     4887.09     35.93 o 
   4   2   2     1200.92     1343.82     12.09 o 
   5   2   2     1673.93     1781.33     17.57 o 
   6   2   2       10.40        9.63      1.03 o 
   7   2   2       29.38       37.79      2.24 o 
   8   2   2      279.71      267.88      6.04 o 
   9   2   2      257.79      256.52      6.20 o 
  -9   3   2       41.82       47.48      3.23 o 
  -8   3   2      596.81      571.58      9.67 o 
  -7   3   2      613.70      583.65      8.42 o 
  -6   3   2      582.35      574.11      7.85 o 
  -5   3   2      211.40      209.55      4.50 o 
  -4   3   2      561.95      615.90      6.03 o 
  -3   3   2     2275.60     2309.79     17.91 o 
  -2   3   2     3554.23     3775.58     28.11 o 
  -1   3   2     1140.92     1255.83     10.83 o 
   0   3   2      262.72      267.28      2.93 o 
   1   3   2     1179.46     1310.67     10.18 o 
   2   3   2     3568.98     3805.12     28.13 o 
   3   3   2     2287.87     2312.03     17.94 o 
   4   3   2      544.97      599.09      5.98 o 
   5   3   2      209.81      206.72      3.80 o 
   6   3   2      565.90      566.21      7.73 o 
   7   3   2      615.28      584.03      9.23 o 
   8   3   2      603.08      577.99      9.71 o 
   9   3   2       40.30       52.10      3.16 o 
  -9   4   2      315.58      310.95      7.87 o 
  -8   4   2      122.96      130.68      4.08 o 
  -7   4   2       12.13       16.77      1.46 o 
  -6   4   2      683.30      652.28      9.73 o 
  -5   4   2      392.21      397.54      4.85 o 
  -4   4   2     1522.41     1602.14     15.57 o 
  -3   4   2     2851.84     2949.01     22.61 o 
  -2   4   2     2960.94     3450.57     27.64 o 
  -1   4   2        4.41       16.27      1.44 o 
   0   4   2      334.67      335.21      3.96 o 
   1   4   2        7.26       18.33      0.67 o 
   2   4   2     2938.60     3415.56     27.33 o 
   3   4   2     2827.01     2929.69     22.61 o 
   4   4   2     1512.10     1600.14     15.58 o 
   5   4   2      409.16      411.43      5.46 o 
   6   4   2      688.90      675.14      8.75 o 
   7   4   2       12.49       17.89      1.62 o 
   8   4   2      126.14      129.75      4.63 o 
   9   4   2      305.95      297.71      8.77 o 
  -8   5   2      119.46      122.63      3.93 o 
  -7   5   2      815.83      805.38     10.78 o 
  -6   5   2      343.11      341.58      5.84 o 
  -5   5   2      130.49      143.13      2.54 o 
  -4   5   2      234.71      229.45      4.12 o 
  -3   5   2     2095.03     2220.06     18.03 o 
  -2   5   2       29.86       35.96      1.10 o 
  -1   5   2      663.71      700.40      6.83 o 
   0   5   2        3.15        2.27      0.51 o 
   1   5   2      634.89      679.13      6.89 o 
   2   5   2       32.13       38.07      1.17 o 
   3   5   2     2141.46     2288.87     17.93 o 
   4   5   2      233.40      223.59      4.71 o 
   5   5   2      136.32      149.93      3.30 o 
   6   5   2      349.04      350.46      7.68 o 
   7   5   2      811.51      819.12     13.35 o 
   8   5   2      121.23      118.89      5.79 o 
  -8   6   2      470.70      465.40     14.45 o 
  -7   6   2       71.19       83.71      4.15 o 
  -6   6   2      460.13      459.24     10.55 o 
  -5   6   2      890.95      861.51     13.70 o 
  -4   6   2      140.02      142.23      3.44 o 
  -3   6   2      858.39      895.67     12.25 o 
  -2   6   2       62.29       63.85      2.73 o 
  -1   6   2      191.68      168.20      3.12 o 
   0   6   2      327.68      332.21      4.86 o 
   1   6   2      199.85      170.71      3.19 o 
   2   6   2       57.59       58.04      1.58 o 
   3   6   2      857.15      896.82      8.49 o 
   4   6   2      140.63      139.99      2.91 o 
   5   6   2      903.00      867.60     11.49 o 
   6   6   2      466.05      464.45      7.94 o 
   7   6   2       69.05       79.18      3.49 o 
   8   6   2      464.97      476.56     10.12 o 
  -8   7   2        0.70        4.85      1.65 o 
  -7   7   2      246.04      225.85      9.31 o 
  -6   7   2       39.99       44.09      2.10 o 
  -5   7   2      186.75      173.43      5.75 o 
  -4   7   2      266.60      260.41      6.13 o 
  -3   7   2      155.16      150.66      3.22 o 
  -2   7   2      179.03      164.23      3.33 o 
  -1   7   2      162.91      177.94      3.71 o 
   0   7   2       23.11       23.74      1.46 o 
   1   7   2      154.13      168.74      3.41 o 
   2   7   2      175.76      163.07      3.40 o 
   3   7   2      154.95      154.71      3.41 o 
   4   7   2      257.48      239.26      5.06 o 
   5   7   2      189.91      187.25      5.13 o 
   6   7   2       39.97       43.36      2.67 o 
   7   7   2      249.85      236.93      9.59 o 
  -7   8   2       30.88       38.82      4.28 o 
  -6   8   2       26.31       27.16      1.94 o 
  -5   8   2      229.97      223.86      6.98 o 
  -4   8   2      942.22      922.82     14.03 o 
  -3   8   2     1778.25     1688.72     17.37 o 
  -2   8   2      176.11      178.48      3.76 o 
  -1   8   2     2008.53     1952.34     19.55 o 
   0   8   2     1634.68     1610.42     16.65 o 
   1   8   2     2011.84     1973.25     19.65 o 
   2   8   2      179.38      182.31      3.83 o 
   3   8   2     1768.75     1663.57     17.45 o 
   4   8   2      940.86      925.99     12.55 o 
   5   8   2      230.74      218.05      5.82 o 
   6   8   2       26.04       24.10      3.42 o 
   7   8   2       30.54       33.88      5.97 o 
  -6   9   2      237.31      251.84      5.85 o 
  -5   9   2      127.07      121.27      5.15 o 
  -4   9   2       51.95       60.61      3.00 o 
  -3   9   2       53.23       55.21      2.91 o 
  -2   9   2      705.89      668.39      9.04 o 
  -1   9   2      655.50      643.09      8.71 o 
   0   9   2      625.49      585.98      8.17 o 
   1   9   2      666.88      647.51      8.75 o 
   2   9   2      733.49      703.06      9.25 o 
   3   9   2       50.35       51.55      2.48 o 
   4   9   2       52.93       59.80      2.61 o 
   5   9   2      128.04      123.51      5.15 o 
   6   9   2      238.13      244.22      9.98 o 
  -5  10   2      150.47      148.37      4.47 o 
  -4  10   2      145.60      137.00      5.63 o 
  -3  10   2      261.47      259.95      6.64 o 
  -2  10   2       19.42       18.51      1.70 o 
  -1  10   2      410.56      415.89      6.82 o 
   0  10   2      565.63      553.86      8.21 o 
   1  10   2      413.67      408.17      6.80 o 
   2  10   2       20.66       20.46      1.59 o 
   3  10   2      267.29      267.96      5.98 o 
   4  10   2      158.54      146.29      4.90 o 
   5  10   2      146.65      145.54      7.40 o 
  -4  11   2       30.40       41.55      3.40 o 
  -3  11   2      210.01      205.65      5.99 o 
  -2  11   2      342.39      344.35      7.05 o 
  -1  11   2       45.08       49.39      2.63 o 
   0  11   2        4.55        7.46      0.95 o 
   1  11   2       43.35       48.61      2.38 o 
   2  11   2      342.79      352.05      6.49 o 
   3  11   2      204.80      198.91      5.93 o 
   4  11   2       31.82       44.52      3.11 o 
  -3  12   2       85.28       88.52      7.70 o 
  -2  12   2      106.45      118.37      4.49 o 
  -1  12   2      268.97      270.98      6.35 o 
   0  12   2       30.14       32.74      2.35 o 
   1  12   2      268.16      267.39      6.27 o 
   2  12   2      102.32      118.11      3.91 o 
   3  12   2       86.85      112.20      6.02 o 
   1   0   3      788.51      731.78      5.73 o 
   2   0   3     5017.14     5247.58     38.13 o 
   3   0   3     5128.96     5600.45     40.94 o 
   4   0   3     1526.78     1657.27     12.30 o 
   5   0   3      234.38      205.29      6.20 o 
   6   0   3      476.76      477.05      6.77 o 
   7   0   3       13.38       10.74      1.15 o 
   8   0   3      407.46      390.91      7.55 o 
   9   0   3       63.49       60.67      3.04 o 
  -9   1   3       82.96       80.73      3.71 o 
  -8   1   3       99.96       96.67      3.45 o 
  -7   1   3     1261.83     1197.27     13.84 o 
  -6   1   3       76.04       78.80      2.49 o 
  -5   1   3      307.97      303.63      5.92 o 
  -4   1   3      330.64      317.63      3.59 o 
  -3   1   3     1459.04     1546.63     13.05 o 
  -2   1   3     1166.43     1177.90      9.22 o 
  -1   1   3     4830.98     5090.41     36.62 o 
   0   1   3     5364.66     5739.40     44.11 o 
   1   1   3     4853.20     5117.08     37.00 o 
   2   1   3     1181.00     1184.90      8.72 o 
   3   1   3     1457.43     1537.45     13.09 o 
   4   1   3      337.30      320.28      3.87 o 
   5   1   3      318.39      308.95      5.15 o 
   6   1   3       76.78       76.23      2.34 o 
   7   1   3     1272.45     1215.31     15.28 o 
   8   1   3       94.73       98.68      3.47 o 
   9   1   3       80.90       79.37      3.67 o 
  -9   2   3       20.49       24.73      2.39 o 
  -8   2   3      132.78      126.14      4.34 o 
  -7   2   3      142.59      149.93      3.70 o 
  -6   2   3      573.80      561.19      7.67 o 
  -5   2   3     1671.53     1677.30     28.69 o 
  -4   2   3     1197.44     1261.82     10.09 o 
  -3   2   3     1029.36     1056.04      8.74 o 
  -2   2   3      307.81      357.85      3.34 o 
  -1   2   3     2513.40     2687.96     20.19 o 
   0   2   3       85.14       46.01      0.74 o 
   1   2   3     2563.95     2749.65     19.89 o 
   2   2   3      319.06      377.44      3.23 o 
   3   2   3     1005.61     1032.46      8.77 o 
   4   2   3     1226.86     1293.64     11.55 o 
   5   2   3     1674.89     1684.61     18.18 o 
   6   2   3      568.16      562.74      7.60 o 
   7   2   3      149.77      155.29      5.15 o 
   8   2   3      127.94      128.82      4.02 o 
   9   2   3       17.64       24.41      2.26 o 
  -9   3   3        9.08       16.07      1.83 o 
  -8   3   3      207.15      192.82      4.56 o 
  -7   3   3       34.10       34.82      2.01 o 
  -6   3   3       18.89       21.95      1.54 o 
  -5   3   3      171.76      146.37      2.41 o 
  -4   3   3      430.00      424.08      4.68 o 
  -3   3   3      140.39      148.61      2.08 o 
  -2   3   3     1373.55     1456.70     11.59 o 
  -1   3   3      936.16     1085.61      8.68 o 
   0   3   3      323.37      304.48      2.94 o 
   1   3   3      940.96     1093.77      9.36 o 
   2   3   3     1379.01     1455.98     11.57 o 
   3   3   3      149.51      159.53      2.49 o 
   4   3   3      438.13      438.30      4.69 o 
   5   3   3      185.55      163.16      3.25 o 
   6   3   3       24.08       25.46      1.50 o 
   7   3   3       30.62       34.96      2.20 o 
   8   3   3      209.88      192.31      5.74 o 
   9   3   3        9.16       13.60      1.67 o 
  -9   4   3       20.43       26.87      2.73 o 
  -8   4   3       89.59       78.21      3.09 o 
  -7   4   3      695.23      678.54      9.41 o 
  -6   4   3      126.12      126.00      3.26 o 
  -5   4   3       16.68       18.59      1.04 o 
  -4   4   3      295.32      241.28      3.41 o 
  -3   4   3       33.39       28.55      1.19 o 
  -2   4   3     1065.55     1127.02      9.47 o 
  -1   4   3     1446.24     1603.01     12.65 o 
   0   4   3     3665.05     3993.39     31.74 o 
   1   4   3     1458.31     1624.23     12.78 o 
   2   4   3     1063.86     1116.49      9.35 o 
   3   4   3       28.44       23.98      0.93 o 
   4   4   3      292.50      235.52      8.02 o 
   5   4   3       14.77       18.74      1.18 o 
   6   4   3      133.36      135.41      3.67 o 
   7   4   3      682.37      659.83     10.19 o 
   8   4   3       91.45       77.64      3.54 o 
   9   4   3       21.00       26.04      2.89 o 
  -8   5   3      112.16      119.48      5.80 o 
  -7   5   3       61.98       62.49      2.67 o 
  -6   5   3      363.61      348.46      6.93 o 
  -5   5   3      435.38      418.79      5.50 o 
  -4   5   3      384.60      375.18      6.64 o 
  -3   5   3      349.89      359.11      4.17 o 
  -2   5   3      119.69      111.81      1.79 o 
  -1   5   3      287.31      317.71      3.78 o 
   0   5   3      180.32      177.77      3.46 o 
   1   5   3      277.22      307.09      3.43 o 
   2   5   3      109.70      103.89      1.88 o 
   3   5   3      337.67      349.55      4.34 o 
   4   5   3      389.05      376.72      5.93 o 
   5   5   3      416.19      401.00      6.25 o 
   6   5   3      363.06      350.22      7.00 o 
   7   5   3       59.46       60.72      3.05 o 
   8   5   3      115.40      116.43      4.45 o 
  -8   6   3      173.49      190.79      6.72 o 
  -7   6   3      292.79      299.48      7.26 o 
  -6   6   3      225.35      231.97      6.57 o 
  -5   6   3      833.45      844.23      9.32 o 
  -4   6   3       91.22       93.50      2.71 o 
  -3   6   3      870.72      895.30      9.92 o 
  -2   6   3      438.54      395.80      7.33 o 
  -1   6   3     1176.70     1201.42     12.41 o 
   0   6   3      179.98      176.85      3.24 o 
   1   6   3     1197.17     1225.43     11.33 o 
   2   6   3      450.24      417.06      6.71 o 
   3   6   3      884.01      905.84      9.42 o 
   4   6   3       93.85       93.94      2.49 o 
   5   6   3      830.57      836.11     11.27 o 
   6   6   3      235.55      237.74      5.28 o 
   7   6   3      289.93      292.35      7.20 o 
   8   6   3      177.38      200.43      6.04 o 
  -8   7   3       34.23       36.56      5.16 o 
  -7   7   3      296.65      299.81      8.72 o 
  -6   7   3       67.56       71.50      3.04 o 
  -5   7   3       26.19       34.37      2.04 o 
  -4   7   3      144.51      127.17      4.35 o 
  -3   7   3      805.63      779.69     10.40 o 
  -2   7   3     1368.86     1350.76     15.42 o 
  -1   7   3     1622.31     1648.46     16.41 o 
   0   7   3        4.38        4.35      0.73 o 
   1   7   3     1610.49     1625.90     32.51 o 
   2   7   3     1361.42     1333.50     14.11 o 
   3   7   3      805.20      770.83      9.38 o 
   4   7   3      147.50      126.43      3.53 o 
   5   7   3       28.92       37.94      2.51 o 
   6   7   3       62.05       68.17      3.81 o 
   7   7   3      285.62      286.60     10.82 o 
  -7   8   3       59.86       61.70      4.82 o 
  -6   8   3       55.46       61.50      2.60 o 
  -5   8   3      370.54      329.72      6.50 o 
  -4   8   3      158.75      134.87      4.23 o 
  -3   8   3       31.59       40.13      2.04 o 
  -2   8   3      364.34      347.84      6.32 o 
  -1   8   3      339.58      314.64      6.80 o 
   0   8   3      947.76      909.74     10.68 o 
   1   8   3      329.06      308.86      5.20 o 
   2   8   3      351.87      339.48      5.59 o 
   3   8   3       33.33       39.60      1.90 o 
   4   8   3      153.70      129.37      3.75 o 
   5   8   3      367.68      333.31      7.49 o 
   6   8   3       55.53       65.17      3.21 o 
   7   8   3       58.02       54.27      4.93 o 
  -6   9   3      215.75      220.40      5.40 o 
  -5   9   3       23.67       27.13      2.03 o 
  -4   9   3      279.89      260.78      7.72 o 
  -3   9   3      106.55       88.33      3.51 o 
  -2   9   3       50.78       52.22      2.37 o 
  -1   9   3      115.12      114.84      3.10 o 
   0   9   3       30.75       33.57      1.88 o 
   1   9   3      119.50      115.25      3.13 o 
   2   9   3       50.53       55.70      2.20 o 
   3   9   3      108.83       97.16      2.89 o 
   4   9   3      277.16      265.35      5.85 o 
   5   9   3       24.02       31.43      2.51 o 
   6   9   3      211.55      211.94      9.23 o 
  -5  10   3      657.00      661.05     10.85 o 
  -4  10   3      193.32      196.17      6.87 o 
  -3  10   3      331.65      305.76      8.92 o 
  -2  10   3       84.97       82.99      3.01 o 
  -1  10   3      170.52      153.17      4.22 o 
   0  10   3       43.46       42.88      2.11 o 
   1  10   3      168.01      151.29      3.81 o 
   2  10   3       77.54       74.45      2.61 o 
   3  10   3      330.39      310.10      6.53 o 
   4  10   3      191.46      199.57      5.15 o 
   5  10   3      658.23      641.80     14.23 o 
  -4  11   3      191.21      181.69      6.71 o 
  -3  11   3       39.74       40.67      3.71 o 
  -2  11   3       75.15       79.08      3.06 o 
  -1  11   3      237.36      233.52      5.59 o 
   0  11   3       68.56       80.98      3.10 o 
   1  11   3      241.10      230.57      5.05 o 
   2  11   3       75.14       79.97      3.84 o 
   3  11   3       35.70       37.49      2.42 o 
   4  11   3      186.10      189.54      6.80 o 
  -2  12   3        5.33        7.24      1.67 o 
  -1  12   3        3.72        4.04      0.85 o 
   0  12   3      169.98      201.45      5.33 o 
   1  12   3        2.90        3.61      0.89 o 
   2  12   3        5.88        6.15      1.01 o 
   3  12   3      179.73      182.47     16.49 o 
   0   0   4     2105.12     2304.47     23.98 o 
   1   0   4       50.19       45.65      1.03 o 
   2   0   4     9185.74     9985.83     78.68 o 
   3   0   4      343.89      406.34      3.93 o 
   4   0   4     2079.39     2111.25     16.54 o 
   5   0   4       12.89        9.65      0.92 o 
   6   0   4       60.07       78.58      2.39 o 
   7   0   4      107.42      106.64      3.39 o 
   8   0   4       79.93       83.93      3.18 o 
   9   0   4       42.87       47.58      3.26 o 
  -9   1   4      229.78      232.55      5.91 o 
  -8   1   4      263.93      245.78      5.81 o 
  -7   1   4        0.90        2.61      0.68 o 
  -6   1   4      409.79      373.37      5.77 o 
  -5   1   4      191.09      205.72      3.91 o 
  -4   1   4      545.45      588.69      6.06 o 
  -3   1   4     1636.02     1728.56     13.47 o 
  -2   1   4     3079.75     3321.56     28.50 o 
  -1   1   4    17946.04    18623.87    133.56 o 
   0   1   4     4876.12     4976.91     36.13 o 
   1   1   4    17806.26    18515.66    140.96 o 
   2   1   4     3129.41     3354.00     22.05 o 
   3   1   4     1596.95     1679.31     14.35 o 
   4   1   4      536.25      570.37      6.04 o 
   5   1   4      209.45      233.03      5.41 o 
   6   1   4      397.84      353.74      5.61 o 
   7   1   4        0.78        2.37      0.86 o 
   8   1   4      272.79      261.17      5.94 o 
   9   1   4      225.81      233.50      6.67 o 
  -9   2   4      188.33      178.17      5.78 o 
  -8   2   4      181.72      182.97      4.92 o 
  -7   2   4       33.29       37.85      1.97 o 
  -6   2   4      621.39      610.20      8.18 o 
  -5   2   4     1658.75     1609.02     29.28 o 
  -4   2   4       32.69       24.32      0.98 o 
  -3   2   4      395.58      368.36      4.30 o 
  -2   2   4     4917.82     5244.10     37.71 o 
  -1   2   4     5705.55     6349.71     41.03 o 
   0   2   4       97.55      109.56      1.26 o 
   1   2   4     5677.56     6397.24     45.54 o 
   2   2   4     4845.66     5156.17     37.93 o 
   3   2   4      403.50      375.77      3.52 o 
   4   2   4       34.32       29.17      1.34 o 
   5   2   4     1654.99     1624.53     18.17 o 
   6   2   4      621.66      624.76      9.53 o 
   7   2   4       28.07       29.35      2.07 o 
   8   2   4      189.85      182.10      4.87 o 
   9   2   4      196.20      195.52      6.01 o 
  -9   3   4       46.71       55.97      4.07 o 
  -8   3   4      411.15      413.14      8.00 o 
  -7   3   4      269.49      256.05      5.07 o 
  -6   3   4      643.85      658.52      8.61 o 
  -5   3   4      219.49      224.48      3.06 o 
  -4   3   4      936.35      894.08      8.19 o 
  -3   3   4      375.80      371.15      4.08 o 
  -2   3   4     2149.00     2228.51     15.26 o 
  -1   3   4      686.29      670.37      5.73 o 
   0   3   4     3272.27     3409.63     25.21 o 
   1   3   4      675.80      656.91      6.14 o 
   2   3   4     2163.21     2240.88     16.89 o 
   3   3   4      371.16      382.01      3.67 o 
   4   3   4      946.23      900.55      8.20 o 
   5   3   4      209.79      214.47      3.88 o 
   6   3   4      626.94      622.22      9.23 o 
   7   3   4      256.90      257.34      6.14 o 
   8   3   4      417.70      431.53      9.16 o 
   9   3   4       47.07       58.41      3.20 o 
  -9   4   4        5.26        7.93      2.64 o 
  -8   4   4       96.37       94.60      3.31 o 
  -7   4   4      698.77      686.20      9.58 o 
  -6   4   4      974.89      995.15     11.88 o 
  -5   4   4     1145.47     1113.47     11.85 o 
  -4   4   4     2494.23     2474.08     19.62 o 
  -3   4   4      616.06      628.04      5.80 o 
  -2   4   4      959.86     1020.09      8.07 o 
  -1   4   4     1236.14     1420.99     11.16 o 
   0   4   4      218.66      246.41      3.04 o 
   1   4   4     1202.02     1380.18     11.26 o 
   2   4   4      925.83      982.56      9.20 o 
   3   4   4      628.95      646.76      5.62 o 
   4   4   4     2482.98     2492.87     21.08 o 
   5   4   4     1138.68     1107.77     12.17 o 
   6   4   4      993.34     1006.35     12.93 o 
   7   4   4      699.23      696.01     11.92 o 
   8   4   4       90.81       87.58      3.39 o 
   9   4   4        5.06        6.78      1.32 o 
  -8   5   4      212.84      221.80      6.18 o 
  -7   5   4      879.53      873.77     12.53 o 
  -6   5   4       46.39       46.23      2.59 o 
  -5   5   4       38.43       41.07      1.57 o 
  -4   5   4      371.35      354.75      4.13 o 
  -3   5   4      283.50      270.51      3.43 o 
  -2   5   4     2620.73     2800.15     21.47 o 
  -1   5   4       26.54       27.13      0.94 o 
   0   5   4     2230.87     2463.78     20.49 o 
   1   5   4       29.25       29.98      1.11 o 
   2   5   4     2605.61     2791.97     23.09 o 
   3   5   4      275.54      259.42      3.93 o 
   4   5   4      362.33      341.36      5.11 o 
   5   5   4       38.42       38.21      1.63 o 
   6   5   4       44.70       42.06      2.51 o 
   7   5   4      878.93      872.31     13.31 o 
   8   5   4      223.12      234.38      6.59 o 
  -8   6   4       76.61       79.28      4.06 o 
  -7   6   4       83.20       83.28      3.56 o 
  -6   6   4      345.47      350.81      6.43 o 
  -5   6   4     2189.83     2221.58     21.79 o 
  -4   6   4      877.25      842.90      8.46 o 
  -3   6   4      138.65      132.27      2.77 o 
  -2   6   4      658.61      637.52     22.92 o 
  -1   6   4      103.36       90.14      2.19 o 
   0   6   4     1077.89     1323.60     13.39 o 
   1   6   4       94.14       82.87      1.84 o 
   2   6   4      684.09      675.06      9.22 o 
   3   6   4      145.11      139.24      2.47 o 
   4   6   4      873.56      829.50     10.74 o 
   5   6   4     2175.76     2237.23     33.03 o 
   6   6   4      332.71      341.56      6.61 o 
   7   6   4       86.66       87.58      3.68 o 
   8   6   4       71.49       78.54      3.49 o 
  -8   7   4       74.51       78.62      6.23 o 
  -7   7   4       88.31       84.58      3.62 o 
  -6   7   4      436.18      415.82      7.49 o 
  -5   7   4      686.90      650.12      9.56 o 
  -4   7   4       16.82       15.92      1.62 o 
  -3   7   4       38.53       46.53      1.71 o 
  -2   7   4       53.27       46.44      1.71 o 
  -1   7   4      824.21      797.47      9.36 o 
   0   7   4      295.22      271.61      4.50 o 
   1   7   4      825.34      822.42      9.52 o 
   2   7   4       47.11       39.06      1.75 o 
   3   7   4       43.76       49.91      1.91 o 
   4   7   4       19.95       21.22      1.93 o 
   5   7   4      698.33      644.64     11.14 o 
   6   7   4      445.13      427.14     10.31 o 
   7   7   4       84.95       82.38      5.44 o 
  -7   8   4       38.12       34.93      3.95 o 
  -6   8   4       39.12       45.74      2.37 o 
  -5   8   4      220.89      210.16      4.99 o 
  -4   8   4      455.92      375.67      9.22 o 
  -3   8   4       20.02       19.32      1.82 o 
  -2   8   4      855.16      818.15      9.87 o 
  -1   8   4      120.60      119.77      2.96 o 
   0   8   4      164.25      146.38      3.35 o 
   1   8   4      130.14      128.55      3.14 o 
   2   8   4      859.63      813.21     10.01 o 
   3   8   4       24.71       23.99      1.60 o 
   4   8   4      462.53      389.12      7.97 o 
   5   8   4      216.51      206.33      5.71 o 
   6   8   4       38.18       48.03      3.03 o 
   7   8   4       44.18       46.75      4.62 o 
  -6   9   4      256.28      237.79      7.03 o 
  -5   9   4       14.36       17.35      1.64 o 
  -4   9   4      164.10      151.37      5.72 o 
  -3   9   4      268.06      250.41      7.27 o 
  -2   9   4      353.39      328.11      6.27 o 
  -1   9   4      579.72      581.16      8.04 o 
   0   9   4     1281.25     1242.02     13.98 o 
   1   9   4      562.07      554.88      7.97 o 
   2   9   4      360.66      334.08      5.79 o 
   3   9   4      257.34      246.34      4.91 o 
   4   9   4      161.65      153.54      4.86 o 
   5   9   4       14.84       16.48      1.82 o 
   6   9   4      248.03      231.76      7.64 o 
  -5  10   4       72.51       71.94      3.01 o 
  -4  10   4      163.19      168.59      4.77 o 
  -3  10   4      182.74      204.90      6.88 o 
  -2  10   4       71.40       75.95      2.90 o 
  -1  10   4      183.31      193.92      4.80 o 
   0  10   4        1.65        3.23      0.70 o 
   1  10   4      179.17      185.29      4.28 o 
   2  10   4       66.38       74.08      2.61 o 
   3  10   4      191.58      199.79      5.09 o 
   4  10   4      164.29      166.32      5.26 o 
   5  10   4       73.68       73.81      5.48 o 
  -4  11   4       48.41       52.48      2.93 o 
  -3  11   4       68.34       84.32      4.35 o 
  -2  11   4       99.49      112.01      3.70 o 
  -1  11   4       95.11       96.35      3.43 o 
   0  11   4      299.28      310.49      6.59 o 
   1  11   4       95.30       90.64      3.32 o 
   2  11   4      103.13      108.78      3.34 o 
   3  11   4       73.12       80.27      4.16 o 
   4  11   4       50.99       61.65      3.71 o 
  -2  12   4       30.83       27.48      2.85 o 
  -1  12   4       99.62      109.06      3.78 o 
   0  12   4        1.86        2.10      0.71 o 
   1  12   4       95.47      106.15      3.72 o 
   2  12   4       25.82       25.69      2.22 o 
   3  12   4      186.46      210.19      8.58 o 
   1   0   5      284.77      282.30      2.64 o 
   2   0   5     2611.89     2960.03     23.30 o 
   3   0   5      839.38      888.05      7.96 o 
   4   0   5     1948.11     1928.19     16.26 o 
   5   0   5       59.51       53.25      1.76 o 
   6   0   5     1486.73     1466.60     15.46 o 
   7   0   5      181.87      168.98      4.36 o 
   8   0   5        2.41        5.06      1.12 o 
   9   0   5       95.20      100.55      3.66 o 
  -9   1   5       61.54       68.38      3.36 o 
  -8   1   5      180.20      177.62      4.82 o 
  -7   1   5       48.18       46.09      2.47 o 
  -6   1   5       26.46       34.78      1.74 o 
  -5   1   5      360.58      331.56      4.42 o 
  -4   1   5     2902.01     3074.48     23.53 o 
  -3   1   5      280.25      266.88      3.70 o 
  -2   1   5     3709.47     3927.51     30.86 o 
  -1   1   5     1226.54     1254.34     10.38 o 
   0   1   5     1895.03     1949.47     14.53 o 
   1   1   5     1221.03     1256.30      9.66 o 
   2   1   5     3712.72     3921.90     27.17 o 
   3   1   5      265.93      252.35      3.82 o 
   4   1   5     2884.86     3062.68     25.23 o 
   5   1   5      361.22      314.71      7.99 o 
   6   1   5       23.63       30.43      1.57 o 
   7   1   5       47.45       49.16      2.47 o 
   8   1   5      174.97      173.80      4.90 o 
   9   1   5       59.46       69.19      3.47 o 
  -9   2   5       53.68       56.61      3.19 o 
  -8   2   5      348.38      337.12      7.03 o 
  -7   2   5      566.83      538.72      7.93 o 
  -6   2   5      242.28      238.04      4.47 o 
  -5   2   5      514.98      479.42      6.22 o 
  -4   2   5      836.73      880.45      8.52 o 
  -3   2   5     1725.80     1938.94     16.35 o 
  -2   2   5     8886.33     9369.81     67.58 o 
  -1   2   5     8239.46     8743.44     56.36 o 
   0   2   5      393.94      350.55      3.03 o 
   1   2   5     8269.73     8841.79     67.35 o 
   2   2   5     8956.61     9524.46     64.17 o 
   3   2   5     1769.42     1989.73     13.72 o 
   4   2   5      825.52      868.36      7.93 o 
   5   2   5      507.01      465.94     10.18 o 
   6   2   5      236.58      225.15      4.81 o 
   7   2   5      563.26      532.90      8.70 o 
   8   2   5      340.87      339.11      8.25 o 
   9   2   5       50.06       56.22      3.00 o 
  -9   3   5       72.55       75.50      4.26 o 
  -8   3   5      322.58      315.75      7.57 o 
  -7   3   5      126.23      122.25      3.65 o 
  -6   3   5      933.05      872.84     10.69 o 
  -5   3   5      319.17      310.12      4.15 o 
  -4   3   5     1634.33     1683.78     14.87 o 
  -3   3   5      404.84      360.71      4.33 o 
  -2   3   5      714.59      682.64      5.47 o 
  -1   3   5      209.31      160.56      2.20 o 
   0   3   5      634.45      682.90      5.73 o 
   1   3   5      225.80      172.56      2.05 o 
   2   3   5      736.84      712.65      6.10 o 
   3   3   5      424.55      387.20      3.97 o 
   4   3   5     1635.29     1714.37     14.04 o 
   5   3   5      340.78      333.12      5.84 o 
   6   3   5      946.63      888.91     11.68 o 
   7   3   5      129.49      126.17      4.30 o 
   8   3   5      316.17      312.81      6.83 o 
   9   3   5       78.31       78.62      3.67 o 
  -9   4   5       43.36       51.95      3.24 o 
  -8   4   5      506.29      514.88     10.29 o 
  -7   4   5      231.94      227.53      5.27 o 
  -6   4   5      976.17      894.68     12.05 o 
  -5   4   5     1025.51     1038.08     10.31 o 
  -4   4   5       52.78       59.31      1.66 o 
  -3   4   5      435.80      441.05      4.18 o 
  -2   4   5      345.95      401.79      3.76 o 
  -1   4   5      463.08      473.62      5.03 o 
   0   4   5     3038.41     3028.35     22.79 o 
   1   4   5      458.96      470.14      4.91 o 
   2   4   5      350.49      414.66      4.19 o 
   3   4   5      437.65      441.81      5.03 o 
   4   4   5       47.28       55.86      1.35 o 
   5   4   5     1010.51     1015.12     10.60 o 
   6   4   5      973.78      900.61     12.12 o 
   7   4   5      237.61      225.64      5.38 o 
   8   4   5      503.88      506.05      9.24 o 
   9   4   5       42.80       59.85      3.84 o 
  -8   5   5       56.17       58.35      3.05 o 
  -7   5   5       84.12       92.51      3.27 o 
  -6   5   5      200.74      197.29      5.22 o 
  -5   5   5      113.20      112.35      2.54 o 
  -4   5   5       25.03       31.34      1.04 o 
  -3   5   5       80.10       73.63      1.54 o 
  -2   5   5      391.19      396.74      4.44 o 
  -1   5   5     2277.57     2289.91     17.80 o 
   0   5   5        0.51        4.25      0.68 o 
   1   5   5     2270.80     2295.61     17.94 o 
   2   5   5      377.11      377.86      4.29 o 
   3   5   5       76.51       69.99      1.59 o 
   4   5   5       22.36       25.51      1.57 o 
   5   5   5      110.09      106.87      2.82 o 
   6   5   5      192.27      189.07      5.34 o 
   7   5   5       80.88       81.74      3.59 o 
   8   5   5       52.83       60.16      4.13 o 
  -8   6   5      152.80      158.34      6.03 o 
  -7   6   5       88.15       78.72      3.46 o 
  -6   6   5       90.60       98.57      3.11 o 
  -5   6   5       51.56       50.38      2.05 o 
  -4   6   5      482.02      446.98      5.91 o 
  -3   6   5      442.34      457.97      6.80 o 
  -2   6   5      915.01      883.13     14.33 o 
  -1   6   5     1973.69     2042.46     19.35 o 
   0   6   5       76.16       68.45      1.61 o 
   1   6   5     1958.67     2051.01     17.82 o 
   2   6   5      893.22      851.47     14.24 o 
   3   6   5      456.53      482.60      5.13 o 
   4   6   5      495.66      464.77      9.26 o 
   5   6   5       55.97       58.31      2.41 o 
   6   6   5       98.36       99.70      3.32 o 
   7   6   5       84.39       78.41      3.96 o 
   8   6   5      150.01      154.27      5.15 o 
  -7   7   5       85.27       87.77      3.75 o 
  -6   7   5       42.40       41.30      2.33 o 
  -5   7   5       16.99       20.92      2.12 o 
  -4   7   5      253.76      227.72      4.88 o 
  -3   7   5      431.33      396.50      7.41 o 
  -2   7   5      119.39      124.20      2.81 o 
  -1   7   5       31.96       34.23      2.37 o 
   0   7   5     1284.57     1356.01     14.10 o 
   1   7   5       35.08       35.31      1.67 o 
   2   7   5      120.75      119.15      2.91 o 
   3   7   5      440.55      406.63      6.70 o 
   4   7   5      257.75      233.37      5.71 o 
   5   7   5       19.91       22.96      2.10 o 
   6   7   5       43.21       37.37      3.16 o 
   7   7   5       84.00       86.79      5.54 o 
  -7   8   5       23.80       26.03      7.70 o 
  -6   8   5      519.84      522.34     12.78 o 
  -5   8   5       78.34       65.33      2.66 o 
  -4   8   5      288.50      272.78      5.68 o 
  -3   8   5      225.00      205.45      5.23 o 
  -2   8   5      555.82      556.82      8.26 o 
  -1   8   5      126.61      120.46      2.98 o 
   0   8   5      199.58      203.47      4.03 o 
   1   8   5      133.73      125.64      3.12 o 
   2   8   5      536.66      527.72      7.50 o 
   3   8   5      218.84      206.58      4.66 o 
   4   8   5      283.67      259.21      6.34 o 
   5   8   5       73.10       59.32      3.06 o 
   6   8   5      518.28      522.54     13.35 o 
   7   8   5       23.94       23.60      2.40 o 
  -6   9   5      156.42      172.20      4.69 o 
  -5   9   5       37.16       35.81      2.33 o 
  -4   9   5      533.25      523.18      9.76 o 
  -3   9   5      516.75      472.33     10.84 o 
  -2   9   5      193.19      178.92      4.40 o 
  -1   9   5      135.69      136.08      3.76 o 
   0   9   5       84.65       93.72      2.79 o 
   1   9   5      136.21      133.54      3.41 o 
   2   9   5      191.77      185.47      4.11 o 
   3   9   5      510.57      479.72      8.09 o 
   4   9   5      531.53      546.35     10.27 o 
   5   9   5       38.82       41.32      2.89 o 
   6   9   5      153.18      175.72      5.50 o 
  -5  10   5      150.35      165.20      4.74 o 
  -4  10   5      114.07      110.97      3.79 o 
  -3  10   5       63.91       60.03      2.90 o 
  -2  10   5       75.51       76.03      2.91 o 
  -1  10   5      561.87      518.91      8.77 o 
   0  10   5      314.96      317.09      6.87 o 
   1  10   5      570.79      545.99      8.14 o 
   2  10   5       76.82       81.04      2.99 o 
   3  10   5       66.60       65.75      3.14 o 
   4  10   5      112.57      115.42      4.30 o 
   5  10   5      145.41      164.89      5.38 o 
  -4  11   5      173.42      190.74      5.23 o 
  -3  11   5        3.25        5.60      1.00 o 
  -2  11   5      120.01      134.44      5.58 o 
  -1  11   5      153.70      146.21      5.01 o 
   0  11   5       21.47       21.78      1.83 o 
   1  11   5      155.29      145.80      4.31 o 
   2  11   5      121.14      134.39      3.35 o 
   3  11   5        3.62        6.68      1.44 o 
   4  11   5      166.34      177.87      6.00 o 
  -2  12   5       16.88       22.45      4.30 o 
  -1  12   5       45.35       53.12      2.56 o 
   0  12   5        2.36        4.53      1.03 o 
   1  12   5       49.25       54.23      2.69 o 
   2  12   5       15.38       16.82      1.80 o 
   0   0   6     4839.32     5415.41     55.40 o 
   1   0   6     2131.95     2294.50     17.09 o 
   2   0   6     5267.49     5529.92     40.23 o 
   3   0   6       24.32       39.71      1.40 o 
   4   0   6      388.84      384.39      4.07 o 
   5   0   6      362.50      340.41      6.30 o 
   6   0   6      119.53      113.97      2.87 o 
   7   0   6        3.19        8.77      1.22 o 
   8   0   6       62.73       72.39      2.98 o 
   9   0   6        3.00        3.39      0.90 o 
  -9   1   6      501.94      493.15      9.27 o 
  -8   1   6      169.69      171.60      5.40 o 
  -7   1   6       14.72       13.39      1.47 o 
  -6   1   6      365.81      367.83      5.79 o 
  -5   1   6      895.87      876.45     10.43 o 
  -4   1   6     1233.91     1296.22     11.62 o 
  -3   1   6     3041.36     3178.01     25.44 o 
  -2   1   6     3577.29     3622.06     28.58 o 
  -1   1   6    11702.67    12545.63     96.11 o 
   0   1   6     2095.49     2128.22     16.98 o 
   1   1   6    11715.29    12575.83     95.78 o 
   2   1   6     3568.51     3610.65     25.15 o 
   3   1   6     3009.81     3143.20     22.37 o 
   4   1   6     1223.28     1291.01     11.69 o 
   5   1   6      870.03      858.69      9.74 o 
   6   1   6      363.65      367.94      6.42 o 
   7   1   6       13.30       14.02      1.49 o 
   8   1   6      172.80      178.55      4.81 o 
   9   1   6      505.08      478.52     10.36 o 
  -9   2   6       31.24       35.37      2.47 o 
  -8   2   6      265.01      245.75      7.72 o 
  -7   2   6      630.66      607.06     10.70 o 
  -6   2   6      342.10      330.32      5.98 o 
  -5   2   6       94.09       79.57      2.14 o 
  -4   2   6     1180.33     1253.02     12.35 o 
  -3   2   6      774.18      831.78      7.88 o 
  -2   2   6      386.09      354.93      3.51 o 
  -1   2   6     2169.04     2359.71     16.67 o 
   0   2   6      767.28      680.11      5.67 o 
   1   2   6     2135.60     2325.71     18.80 o 
   2   2   6      365.94      337.69      3.43 o 
   3   2   6      762.40      822.18      6.75 o 
   4   2   6     1196.06     1252.54     10.14 o 
   5   2   6      100.34       86.44      2.38 o 
   6   2   6      356.42      335.46      6.06 o 
   7   2   6      628.01      612.06      9.89 o 
   8   2   6      267.61      248.73      6.69 o 
   9   2   6       30.01       37.50      2.94 o 
  -9   3   6      257.92      267.63      6.90 o 
  -8   3   6       13.23       17.28      1.90 o 
  -7   3   6      132.79      135.24      3.86 o 
  -6   3   6      137.68      118.18      3.67 o 
  -5   3   6      190.80      189.43      3.44 o 
  -4   3   6     1603.16     1722.27     15.18 o 
  -3   3   6       39.08       58.73      1.35 o 
  -2   3   6     1158.42     1230.35      9.03 o 
  -1   3   6     2815.79     2937.24     19.59 o 
   0   3   6     2694.52     2628.17     18.51 o 
   1   3   6     2773.91     2930.15     21.76 o 
   2   3   6     1170.41     1268.45     10.91 o 
   3   3   6       35.11       57.23      1.44 o 
   4   3   6     1615.83     1741.73     14.31 o 
   5   3   6      199.18      187.74      3.68 o 
   6   3   6      142.40      121.75      3.15 o 
   7   3   6      131.84      131.78      4.69 o 
   8   3   6       12.60       16.95      1.93 o 
   9   3   6      263.79      279.76      7.52 o 
  -9   4   6      295.22      281.84      8.88 o 
  -8   4   6      320.60      338.93     10.69 o 
  -7   4   6       97.25       95.25      3.26 o 
  -6   4   6       44.06       42.68      2.16 o 
  -5   4   6      279.67      265.11      4.02 o 
  -4   4   6       85.52       93.36      2.66 o 
  -3   4   6      208.21      235.55      2.72 o 
  -2   4   6     3567.83     3850.11     25.79 o 
  -1   4   6      254.64      280.01      2.89 o 
   0   4   6      779.38      863.56      6.94 o 
   1   4   6      247.71      271.89      2.92 o 
   2   4   6     3552.89     3866.38     28.63 o 
   3   4   6      207.52      234.67      2.95 o 
   4   4   6       91.50       99.89      2.12 o 
   5   4   6      274.60      258.40      4.53 o 
   6   4   6       38.93       39.36      2.55 o 
   7   4   6       97.67       93.67      3.83 o 
   8   4   6      324.23      340.55      8.21 o 
   9   4   6      300.59      251.51     14.06 o 
  -8   5   6      384.37      389.02      8.75 o 
  -7   5   6      395.38      391.58      6.78 o 
  -6   5   6      330.51      304.89      5.98 o 
  -5   5   6      272.84      266.24      4.15 o 
  -4   5   6      731.47      703.98      6.31 o 
  -3   5   6      460.69      498.17      4.74 o 
  -2   5   6       37.33       38.81      1.21 o 
  -1   5   6      859.30      977.01      8.44 o 
   0   5   6     2859.21     3052.43     24.87 o 
   1   5   6      871.49      994.61      8.07 o 
   2   5   6       38.56       40.02      1.05 o 
   3   5   6      456.32      504.50      5.49 o 
   4   5   6      723.42      696.08      9.34 o 
   5   5   6      267.88      260.30      7.41 o 
   6   5   6      332.41      312.76      7.41 o 
   7   5   6      401.13      408.84      9.48 o 
   8   5   6      385.70      375.68     16.03 o 
  -8   6   6       45.52       48.83      3.20 o 
  -7   6   6       87.68       91.60      3.78 o 
  -6   6   6       70.82       78.04      2.73 o 
  -5   6   6       56.06       51.87      2.02 o 
  -4   6   6      138.36      128.28      3.09 o 
  -3   6   6      128.21      145.44      2.87 o 
  -2   6   6      168.62      157.49      2.72 o 
  -1   6   6     1542.85     1535.54     15.05 o 
   0   6   6      653.98      705.07      7.35 o 
   1   6   6     1553.81     1571.25     15.15 o 
   2   6   6      187.09      169.63      4.21 o 
   3   6   6      135.32      150.94      2.56 o 
   4   6   6      133.66      129.94      5.15 o 
   5   6   6       52.33       48.08      2.26 o 
   6   6   6       65.03       66.52      2.72 o 
   7   6   6       88.14       87.90      3.79 o 
   8   6   6       49.44       55.99      3.01 o 
  -7   7   6       48.04       44.82      3.55 o 
  -6   7   6      206.92      212.42      5.03 o 
  -5   7   6      187.03      186.90      4.57 o 
  -4   7   6      984.78      904.28     11.89 o 
  -3   7   6      405.37      390.70      5.95 o 
  -2   7   6      995.75      939.51     11.70 o 
  -1   7   6      856.65      813.86      9.47 o 
   0   7   6       23.53       23.55      1.38 o 
   1   7   6      855.00      826.01      9.64 o 
   2   7   6     1007.33      951.62      9.81 o 
   3   7   6      408.35      409.46      5.85 o 
   4   7   6      980.57      903.66     13.75 o 
   5   7   6      197.37      193.43      6.27 o 
   6   7   6      209.59      211.36      6.92 o 
   7   7   6       48.99       51.28      4.82 o 
  -7   8   6      158.67      159.45      7.75 o 
  -6   8   6       43.19       53.86      2.80 o 
  -5   8   6       93.77      101.04      3.33 o 
  -4   8   6        3.98        2.63      0.83 o 
  -3   8   6       11.73       14.15      1.47 o 
  -2   8   6      378.03      344.60      6.99 o 
  -1   8   6      640.43      615.79     11.09 o 
   0   8   6       45.26       38.80      1.79 o 
   1   8   6      647.39      609.11      8.13 o 
   2   8   6      376.89      337.25      6.18 o 
   3   8   6       16.68       20.66      1.68 o 
   4   8   6        3.87        2.76      0.90 o 
   5   8   6       89.49       91.53      3.72 o 
   6   8   6       44.18       53.78      3.13 o 
   7   8   6      151.45      154.61      5.18 o 
  -6   9   6       25.73       28.46      2.05 o 
  -5   9   6       91.03       85.01      3.19 o 
  -4   9   6      205.81      184.36      5.55 o 
  -3   9   6      442.33      420.51      7.63 o 
  -2   9   6      681.78      602.14     11.39 o 
  -1   9   6      333.99      315.45      6.12 o 
   0   9   6      199.18      166.04      3.80 o 
   1   9   6      331.09      323.94      5.65 o 
   2   9   6      671.32      605.78      7.67 o 
   3   9   6      446.72      428.22      7.57 o 
   4   9   6      207.78      182.92      5.43 o 
   5   9   6       91.43       87.77      3.72 o 
   6   9   6       27.23       28.01      2.39 o 
  -5  10   6      125.05      123.69      4.05 o 
  -4  10   6       59.33       57.48      3.11 o 
  -3  10   6      370.00      387.03      7.61 o 
  -2  10   6      232.70      224.48      4.89 o 
  -1  10   6      364.11      359.78      7.88 o 
   0  10   6       17.13       23.14      2.12 o 
   1  10   6      371.42      359.60      7.82 o 
   2  10   6      230.40      237.84      4.46 o 
   3  10   6      384.83      407.23      8.68 o 
   4  10   6       61.98       58.15      3.06 o 
   5  10   6      129.97      134.28      4.78 o 
  -4  11   6       77.64       75.65      3.08 o 
  -3  11   6       10.27       12.24      1.44 o 
  -2  11   6       62.54       60.91      3.02 o 
  -1  11   6      322.76      322.76      6.20 o 
   0  11   6        8.82        8.79      1.13 o 
   1  11   6      314.06      315.99      6.04 o 
   2  11   6       64.08       62.61      2.37 o 
   3  11   6       11.25       18.64      1.93 o 
   4  11   6       73.55       71.36      3.35 o 
  -2  12   6      552.23      583.41     24.04 o 
  -1  12   6      299.91      307.94      6.88 o 
   0  12   6       61.33       70.19      2.79 o 
   1  12   6      295.23      297.14      6.05 o 
   2  12   6      546.63      572.35     11.31 o 
   1   0   7      363.98      405.53      7.01 o 
   2   0   7     4532.70     4873.83     38.08 o 
   3   0   7      361.85      418.56      7.67 o 
   4   0   7     1035.21     1074.03      9.25 o 
   5   0   7      341.16      341.72      5.52 o 
   6   0   7      390.06      352.86      7.02 o 
   7   0   7       75.89       67.65      3.02 o 
   8   0   7       95.72       89.23      3.33 o 
   9   0   7        5.37        9.11      1.31 o 
  -9   1   7      146.64      143.64      4.50 o 
  -8   1   7       45.30       44.21      2.61 o 
  -7   1   7       47.46       54.08      3.15 o 
  -6   1   7       64.34       55.30      2.57 o 
  -5   1   7       52.44       57.24      2.40 o 
  -4   1   7      337.80      308.61      4.53 o 
  -3   1   7      399.22      470.63      6.34 o 
  -2   1   7      680.62      792.36      7.18 o 
  -1   1   7      287.67      317.23      3.35 o 
   0   1   7     2394.22     2477.38     18.40 o 
   1   1   7      291.24      325.77      3.37 o 
   2   1   7      674.13      784.25      6.66 o 
   3   1   7      391.49      455.62      4.20 o 
   4   1   7      362.20      334.55      4.06 o 
   5   1   7       56.99       60.28      1.88 o 
   6   1   7       62.58       47.95      2.18 o 
   7   1   7       48.49       50.63      2.51 o 
   8   1   7       51.88       47.76      3.09 o 
   9   1   7      145.73      140.42      5.07 o 
  -9   2   7       51.01       50.23      3.32 o 
  -8   2   7      123.21      121.09      3.94 o 
  -7   2   7      396.12      393.16      8.13 o 
  -6   2   7      120.82      114.16      3.26 o 
  -5   2   7      174.59      155.87      2.90 o 
  -4   2   7      178.41      174.73      2.80 o 
  -3   2   7      761.67      729.87      7.19 o 
  -2   2   7      717.10      730.26      6.22 o 
  -1   2   7     3607.41     3852.46     28.44 o 
   0   2   7       11.87       10.55      0.66 o 
   1   2   7     3623.74     3835.94     30.21 o 
   2   2   7      674.65      683.68      6.10 o 
   3   2   7      760.65      738.43      6.15 o 
   4   2   7      183.72      186.44      2.64 o 
   5   2   7      171.08      151.46      3.54 o 
   6   2   7      134.04      124.31      3.45 o 
   7   2   7      389.97      386.40      8.20 o 
   8   2   7      119.72      120.62      4.54 o 
   9   2   7       50.58       51.77      3.40 o 
  -9   3   7      466.71      474.94      9.12 o 
  -8   3   7       86.68       89.24      3.56 o 
  -7   3   7      124.45      123.84      3.79 o 
  -6   3   7      589.57      541.33      9.71 o 
  -5   3   7     1534.88     1527.11     14.20 o 
  -4   3   7      139.34      141.65      2.60 o 
  -3   3   7      588.13      583.25      5.28 o 
  -2   3   7     2130.38     2418.39     16.53 o 
  -1   3   7     1146.44     1239.29      8.93 o 
   0   3   7       20.11        5.28      0.62 o 
   1   3   7     1147.44     1250.22      9.96 o 
   2   3   7     2139.81     2423.32     19.87 o 
   3   3   7      564.81      562.56      5.48 o 
   4   3   7      143.60      146.13      2.35 o 
   5   3   7     1566.18     1534.19     15.70 o 
   6   3   7      585.65      540.93      9.59 o 
   7   3   7      125.58      117.78      4.27 o 
   8   3   7       81.32       87.37      3.82 o 
   9   3   7      448.35      454.28     11.65 o 
  -9   4   7       22.86       27.20      1.74 o 
  -8   4   7       35.85       39.38      2.90 o 
  -7   4   7      412.90      388.83      8.83 o 
  -6   4   7       53.91       50.66      2.10 o 
  -5   4   7      749.86      730.12      8.16 o 
  -4   4   7       92.87       87.98      1.92 o 
  -3   4   7      324.05      329.66      3.45 o 
  -2   4   7       21.66       16.08      0.85 o 
  -1   4   7     4152.30     4408.59     30.98 o 
   0   4   7        8.43        5.65      0.40 o 
   1   4   7     4210.14     4523.22     31.08 o 
   2   4   7       22.95       19.06      1.05 o 
   3   4   7      344.39      356.50      4.29 o 
   4   4   7       93.55       90.47      2.03 o 
   5   4   7      759.76      740.37     10.10 o 
   6   4   7       53.01       53.09      2.77 o 
   7   4   7      418.54      390.30     11.73 o 
   8   4   7       35.42       37.83      2.92 o 
  -8   5   7       72.73       79.85      3.55 o 
  -7   5   7      309.53      318.59      6.60 o 
  -6   5   7      135.32      136.40      3.34 o 
  -5   5   7       39.87       40.15      1.47 o 
  -4   5   7     1198.91     1205.05     11.67 o 
  -3   5   7     1030.36     1009.94      8.19 o 
  -2   5   7       24.57       18.47      0.79 o 
  -1   5   7     1380.52     1470.90     11.37 o 
   0   5   7      277.45      249.99      2.82 o 
   1   5   7     1401.21     1491.95     11.45 o 
   2   5   7       25.07       19.77      0.94 o 
   3   5   7     1041.61     1036.00      9.63 o 
   4   5   7     1184.47     1196.24     14.44 o 
   5   5   7       36.55       33.71      2.01 o 
   6   5   7      137.64      140.43      4.40 o 
   7   5   7      303.89      305.73      7.38 o 
   8   5   7       74.78       77.03      3.59 o 
  -8   6   7      183.29      188.93      6.94 o 
  -7   6   7      161.90      168.93      5.37 o 
  -6   6   7      148.89      136.60      3.77 o 
  -5   6   7       46.73       42.69      1.91 o 
  -4   6   7      135.45      127.89      4.96 o 
  -3   6   7      168.63      165.94      2.97 o 
  -2   6   7      848.56      823.57      7.81 o 
  -1   6   7     1144.04     1199.29     28.26 o 
   0   6   7      716.52      727.09      7.31 o 
   1   6   7     1151.50     1223.86     11.27 o 
   2   6   7      841.67      817.66      7.85 o 
   3   6   7      160.66      161.96      2.70 o 
   4   6   7      133.18      128.16      6.63 o 
   5   6   7       47.03       44.21      2.18 o 
   6   6   7      143.27      134.05      3.92 o 
   7   6   7      164.64      183.25      7.25 o 
   8   6   7      186.26      197.15      5.90 o 
  -7   7   7       64.63       69.79      3.80 o 
  -6   7   7      116.75      111.85      3.53 o 
  -5   7   7       72.14       67.33      2.53 o 
  -4   7   7      287.41      254.32      6.64 o 
  -3   7   7      172.62      180.20      4.18 o 
  -2   7   7      331.20      320.11      5.14 o 
  -1   7   7      447.47      448.34      5.77 o 
   0   7   7      163.37      169.20      3.15 o 
   1   7   7      462.59      464.27      6.34 o 
   2   7   7      335.98      324.35      4.67 o 
   3   7   7      166.22      177.26      4.10 o 
   4   7   7      277.88      250.76      7.31 o 
   5   7   7       66.11       64.39      3.54 o 
   6   7   7      120.90      113.73      4.96 o 
   7   7   7       62.84       65.95      5.08 o 
  -7   8   7       20.75       30.39      4.12 o 
  -6   8   7      699.51      718.78     12.38 o 
  -5   8   7       78.36       72.75      2.82 o 
  -4   8   7      208.56      197.83      4.77 o 
  -3   8   7       29.58       26.28      1.91 o 
  -2   8   7     1260.82     1239.13     13.68 o 
  -1   8   7      126.14      130.40      3.22 o 
   0   8   7      343.49      319.05      4.85 o 
   1   8   7      124.07      131.71      2.96 o 
   2   8   7     1253.73     1230.32     12.43 o 
   3   8   7       30.20       29.60      1.95 o 
   4   8   7      208.75      196.42      5.44 o 
   5   8   7       78.08       75.83      3.37 o 
   6   8   7      710.22      723.51     12.98 o 
   7   8   7       21.77       27.71      2.66 o 
  -6   9   7      140.93      152.42      5.01 o 
  -5   9   7       56.11       59.22      2.81 o 
  -4   9   7      454.79      440.90      8.02 o 
  -3   9   7       49.52       45.99      2.54 o 
  -2   9   7      155.21      148.17      3.69 o 
  -1   9   7      121.66      112.71      3.16 o 
   0   9   7      894.50      857.73     10.64 o 
   1   9   7      122.03      121.79      2.96 o 
   2   9   7      156.94      157.23      3.39 o 
   3   9   7       48.85       49.23      2.41 o 
   4   9   7      445.06      438.93     10.86 o 
   5   9   7       54.91       58.99      3.17 o 
   6   9   7      146.73      150.79      5.17 o 
  -5  10   7       32.54       36.77      2.46 o 
  -4  10   7       49.34       48.01      2.78 o 
  -3  10   7       66.60       68.00      3.04 o 
  -2  10   7      185.84      172.42      4.66 o 
  -1  10   7      436.31      438.77      7.20 o 
   0  10   7      174.20      159.37      3.92 o 
   1  10   7      437.46      451.02      7.16 o 
   2  10   7      169.83      152.99      3.50 o 
   3  10   7       64.61       65.62      3.15 o 
   4  10   7       50.41       52.25      3.13 o 
   5  10   7       33.94       41.20      2.99 o 
  -4  11   7      260.07      286.84      7.29 o 
  -3  11   7        3.44        4.11      0.82 o 
  -2  11   7      203.50      219.71      5.62 o 
  -1  11   7      204.65      203.62      4.76 o 
   0  11   7      103.95      100.85      3.21 o 
   1  11   7      198.66      199.46      4.64 o 
   2  11   7      206.00      232.50      4.95 o 
   3  11   7        3.25        5.16      1.20 o 
   4  11   7      261.63      283.18      9.60 o 
  -1  12   7      355.09      388.29      7.94 o 
   0  12   7       13.32       16.74      1.43 o 
   1  12   7      360.67      398.46      7.18 o 
   2  12   7      102.10      113.65      4.29 o 
   0   0   8      934.70      856.66     12.99 o 
   1   0   8      383.38      425.45      3.86 o 
   2   0   8      362.16      317.40      3.21 o 
   3   0   8     1108.87     1301.87     10.63 o 
   4   0   8     1258.64     1334.44     11.30 o 
   5   0   8       43.02       39.67      1.35 o 
   6   0   8        0.87        1.64      0.69 o 
   7   0   8     1929.59     1906.55     22.01 o 
   8   0   8      139.14      137.30      4.81 o 
   9   0   8      189.54      181.57      5.88 o 
  -9   1   8      143.09      139.86      5.06 o 
  -8   1   8       30.77       30.76      2.96 o 
  -7   1   8      255.73      261.36      7.06 o 
  -6   1   8      981.85      908.29     11.99 o 
  -5   1   8      797.83      805.43      9.01 o 
  -4   1   8      255.73      283.97      3.49 o 
  -3   1   8      338.11      372.57      5.13 o 
  -2   1   8     1656.41     1750.17     14.68 o 
  -1   1   8      142.60      205.31      2.55 o 
   0   1   8     2151.99     2430.52     19.46 o 
   1   1   8      159.34      233.37      3.63 o 
   2   1   8     1671.64     1776.06     13.69 o 
   3   1   8      352.41      388.48      4.11 o 
   4   1   8      252.98      288.02      3.98 o 
   5   1   8      769.23      768.64     10.13 o 
   6   1   8      983.51      899.99     11.90 o 
   7   1   8      256.86      255.94      6.41 o 
   8   1   8       28.45       27.18      2.50 o 
   9   1   8      145.43      141.35      5.08 o 
  -9   2   8      252.95      252.84      6.28 o 
  -8   2   8       39.17       35.53      2.41 o 
  -7   2   8      347.06      338.40      6.69 o 
  -6   2   8       39.84       44.33      2.23 o 
  -5   2   8      129.24      130.64      2.64 o 
  -4   2   8      350.66      351.53      4.92 o 
  -3   2   8     1974.39     2053.27     17.24 o 
  -2   2   8     2578.12     2629.09     19.94 o 
  -1   2   8     4903.66     5066.47     37.26 o 
   0   2   8     2640.52     2627.00     20.96 o 
   1   2   8     4893.97     5089.30     39.60 o 
   2   2   8     2557.68     2600.91     19.78 o 
   3   2   8     1959.71     2020.07     14.97 o 
   4   2   8      342.79      343.66      4.01 o 
   5   2   8      124.74      123.16      3.16 o 
   6   2   8       40.28       44.88      2.47 o 
   7   2   8      350.77      342.33      7.63 o 
   8   2   8       38.63       36.64      2.83 o 
   9   2   8      250.73      255.13      7.17 o 
  -9   3   8       53.47       59.45      2.90 o 
  -8   3   8       20.67       19.53      2.03 o 
  -7   3   8      259.73      244.76      5.58 o 
  -6   3   8      118.66      112.14      3.02 o 
  -5   3   8       64.53       62.59      2.30 o 
  -4   3   8     1534.45     1508.79     13.73 o 
  -3   3   8      554.62      562.45      5.55 o 
  -2   3   8      339.89      343.55      3.71 o 
  -1   3   8      606.69      666.39      7.35 o 
   0   3   8      104.26      141.25      1.90 o 
   1   3   8      601.19      657.75      6.34 o 
   2   3   8      342.61      343.17      5.00 o 
   3   3   8      549.93      557.91      5.45 o 
   4   3   8     1519.80     1494.22     18.65 o 
   5   3   8       65.99       60.85      2.39 o 
   6   3   8      119.34      106.92      3.80 o 
   7   3   8      264.13      245.16      6.36 o 
   8   3   8       21.82       25.06      2.39 o 
   9   3   8       51.17       52.67      5.37 o 
  -8   4   8      254.69      245.63      5.94 o 
  -7   4   8      379.74      376.54      7.28 o 
  -6   4   8      333.20      319.14      5.56 o 
  -5   4   8     1388.71     1361.67     13.16 o 
  -4   4   8      360.15      352.65      5.18 o 
  -3   4   8     1120.83     1203.51      9.81 o 
  -2   4   8     1213.16     1217.53      9.17 o 
  -1   4   8       69.32       69.68      1.38 o 
   0   4   8        7.39        2.68      0.35 o 
   1   4   8       70.14       70.51      1.55 o 
   2   4   8     1209.79     1235.89     14.17 o 
   3   4   8     1112.04     1201.05     11.12 o 
   4   4   8      359.67      348.07      5.11 o 
   5   4   8     1386.87     1362.23     16.27 o 
   6   4   8      321.83      298.54      6.79 o 
   7   4   8      383.37      372.47      8.21 o 
   8   4   8      263.29      242.84      6.77 o 
  -8   5   8        9.41       11.79      1.53 o 
  -7   5   8       83.39       86.37      3.65 o 
  -6   5   8       32.12       34.69      1.77 o 
  -5   5   8      487.68      459.39      6.08 o 
  -4   5   8      942.98      948.19      9.08 o 
  -3   5   8      136.89      113.07      3.20 o 
  -2   5   8       12.62       22.84      0.80 o 
  -1   5   8       93.50       91.51      1.54 o 
   0   5   8      198.18      148.82      2.17 o 
   1   5   8       97.93       97.76      2.06 o 
   2   5   8       12.80       24.25      0.92 o 
   3   5   8      139.90      122.61      2.35 o 
   4   5   8      932.05      933.35     17.63 o 
   5   5   8      494.35      461.82      7.49 o 
   6   5   8       30.46       29.69      2.10 o 
   7   5   8       83.59       87.38      3.70 o 
   8   5   8        6.88       12.81      1.53 o 
  -8   6   8      124.05      150.73      6.09 o 
  -7   6   8       74.43       78.56      3.55 o 
  -6   6   8      136.73      133.55      4.34 o 
  -5   6   8      359.97      339.74      6.64 o 
  -4   6   8      262.09      249.84      4.15 o 
  -3   6   8      134.11      141.16      3.07 o 
  -2   6   8      329.85      298.83      4.15 o 
  -1   6   8      150.85      155.97      2.77 o 
   0   6   8       22.52       26.52      1.03 o 
   1   6   8      153.11      163.76      2.64 o 
   2   6   8      312.41      283.36      3.80 o 
   3   6   8      140.86      147.51      2.58 o 
   4   6   8      266.52      260.21      4.98 o 
   5   6   8      365.80      344.19      6.33 o 
   6   6   8      147.32      142.70      4.47 o 
   7   6   8       68.11       69.82      4.08 o 
   8   6   8      122.31      142.27      5.49 o 
  -7   7   8      228.95      253.66      8.01 o 
  -6   7   8      272.65      289.60      7.12 o 
  -5   7   8      609.59      605.26      8.52 o 
  -4   7   8       58.70       60.61      2.44 o 
  -3   7   8      145.70      130.78      3.55 o 
  -2   7   8      255.94      247.50      4.38 o 
  -1   7   8     1112.59     1061.30     11.68 o 
   0   7   8      568.16      544.68      6.56 o 
   1   7   8     1119.24     1058.10     10.70 o 
   2   7   8      250.96      233.81      4.55 o 
   3   7   8      151.93      139.54      2.85 o 
   4   7   8       52.93       56.73      2.74 o 
   5   7   8      604.99      589.31     13.64 o 
   6   7   8      269.95      283.69      8.30 o 
   7   7   8      228.34      237.43      7.82 o 
  -7   8   8      244.94      253.26     13.38 o 
  -6   8   8        5.71       11.82      1.44 o 
  -5   8   8       39.69       41.66      2.39 o 
  -4   8   8       70.38       72.60      2.80 o 
  -3   8   8      173.02      170.32      4.35 o 
  -2   8   8       48.34       36.53      1.87 o 
  -1   8   8     1778.35     1649.99     17.18 o 
   0   8   8       11.90       18.08      1.41 o 
   1   8   8     1774.54     1682.17     15.82 o 
   2   8   8       45.85       35.74      1.69 o 
   3   8   8      189.07      192.60      4.54 o 
   4   8   8       67.98       71.06      3.17 o 
   5   8   8       42.88       43.89      2.91 o 
   6   8   8        5.10       10.98      1.43 o 
   7   8   8      238.45      249.09     10.90 o 
  -6   9   8       70.89       75.65      3.42 o 
  -5   9   8      288.44      282.16      6.27 o 
  -4   9   8      390.75      368.86      8.18 o 
  -3   9   8      368.86      351.93      6.88 o 
  -2   9   8      119.41      117.64      3.69 o 
  -1   9   8     1416.36     1381.50     15.97 o 
   0   9   8       18.08       26.66      1.73 o 
   1   9   8     1424.04     1409.55     15.29 o 
   2   9   8      122.72      121.80      2.96 o 
   3   9   8      377.18      357.20      6.84 o 
   4   9   8      391.59      367.41      8.21 o 
   5   9   8      294.55      292.84      7.67 o 
   6   9   8       72.73       79.04      4.30 o 
  -5  10   8      262.06      256.39      6.12 o 
  -4  10   8      199.67      201.63      5.29 o 
  -3  10   8      678.64      663.25     10.68 o 
  -2  10   8       13.53       10.81      1.43 o 
  -1  10   8      207.77      207.25      4.62 o 
   0  10   8        3.44        4.98      0.89 o 
   1  10   8      213.28      213.42      4.61 o 
   2  10   8       13.18       11.46      1.20 o 
   3  10   8      677.90      672.15     12.07 o 
   4  10   8      196.33      204.04      6.01 o 
   5  10   8      259.04      254.15      7.00 o 
  -4  11   8      317.36      331.31     15.90 o 
  -3  11   8        1.91        2.89      0.95 o 
  -2  11   8       14.07       17.53      1.80 o 
  -1  11   8        4.43        8.96      1.64 o 
   0  11   8       10.93       12.89      1.30 o 
   1  11   8        4.59        7.25      0.96 o 
   2  11   8       13.85       18.74      1.51 o 
   3  11   8        2.62        4.15      1.10 o 
   4  11   8      313.50      336.91     13.96 o 
  -1  12   8       29.36       34.15      2.59 o 
   0  12   8       74.23       84.72      2.95 o 
   1  12   8       31.14       34.13      2.29 o 
   2  12   8      328.49      341.37      9.46 o 
   1   0   9      163.17      188.92      3.85 o 
   2   0   9     8907.81     9331.47     72.09 o 
   3   0   9       38.63       44.87      1.28 o 
   4   0   9     1022.34     1014.41     10.00 o 
   5   0   9       70.76       86.05      2.27 o 
   6   0   9      226.62      206.13      4.63 o 
   7   0   9       48.91       53.83      2.49 o 
   8   0   9      458.87      424.25      9.18 o 
   9   0   9        5.03        6.39      1.15 o 
  -9   1   9      156.74      155.65      5.34 o 
  -8   1   9       59.80       59.19      2.76 o 
  -7   1   9      475.91      438.71      7.84 o 
  -6   1   9      320.83      308.23      5.91 o 
  -5   1   9       35.75       42.81      1.44 o 
  -4   1   9      139.36      145.05      2.30 o 
  -3   1   9     1847.87     1928.17     16.50 o 
  -2   1   9     1460.12     1653.59     14.09 o 
  -1   1   9     2910.02     3048.21     22.70 o 
   0   1   9     3581.32     3542.22     26.12 o 
   1   1   9     2869.83     3007.63     22.55 o 
   2   1   9     1477.27     1695.13     13.16 o 
   3   1   9     1875.97     1980.34     14.50 o 
   4   1   9      127.85      134.34      2.60 o 
   5   1   9       39.70       42.95      2.46 o 
   6   1   9      329.11      308.90      5.86 o 
   7   1   9      472.94      436.35      8.86 o 
   8   1   9       62.27       55.52      3.27 o 
   9   1   9      153.81      149.26      5.24 o 
  -9   2   9       60.05       64.82      3.28 o 
  -8   2   9       66.49       65.96      2.93 o 
  -7   2   9      174.12      164.83      4.45 o 
  -6   2   9       33.33       26.93      1.89 o 
  -5   2   9      580.46      544.42      6.57 o 
  -4   2   9      138.70      130.79      2.40 o 
  -3   2   9     2171.94     2361.60     18.54 o 
  -2   2   9      852.20      795.69      7.46 o 
  -1   2   9       60.62       45.92      1.20 o 
   0   2   9     1468.00     1564.34     12.22 o 
   1   2   9       53.59       37.31      1.01 o 
   2   2   9      828.33      765.34      6.75 o 
   3   2   9     2208.13     2402.33     18.51 o 
   4   2   9      146.24      137.65      2.50 o 
   5   2   9      585.28      569.53      8.02 o 
   6   2   9       35.61       29.88      2.25 o 
   7   2   9      163.79      153.34      4.92 o 
   8   2   9       72.01       73.99      3.57 o 
   9   2   9       61.82       61.83      7.37 o 
  -9   3   9      247.22      268.87      7.20 o 
  -8   3   9       96.89      105.14      3.69 o 
  -7   3   9      203.28      184.96      4.79 o 
  -6   3   9      601.86      607.83      9.27 o 
  -5   3   9      405.45      382.38      5.55 o 
  -4   3   9       84.93      106.28      2.25 o 
  -3   3   9     2923.42     3177.33     24.44 o 
  -2   3   9      622.64      602.39      5.67 o 
  -1   3   9     4057.07     4439.83     33.19 o 
   0   3   9        7.63        5.23      0.48 o 
   1   3   9     4095.25     4493.83     35.26 o 
   2   3   9      611.10      590.15      5.52 o 
   3   3   9     2952.82     3191.38     24.27 o 
   4   3   9       86.22      111.07      2.26 o 
   5   3   9      376.90      347.58      6.20 o 
   6   3   9      597.38      602.66     10.42 o 
   7   3   9      206.66      183.57      5.44 o 
   8   3   9       94.10      108.54      4.31 o 
  -8   4   9       28.56       33.15      3.12 o 
  -7   4   9      761.85      767.18     12.73 o 
  -6   4   9      388.60      352.93      5.97 o 
  -5   4   9       97.03       88.04      2.24 o 
  -4   4   9      160.03      157.83      2.92 o 
  -3   4   9      776.99      774.38      7.37 o 
  -2   4   9      557.33      556.85      4.98 o 
  -1   4   9      133.54      136.01      1.83 o 
   0   4   9      260.18      318.57      3.40 o 
   1   4   9      121.12      123.26      2.06 o 
   2   4   9      555.17      551.16      5.91 o 
   3   4   9      785.66      779.45      7.89 o 
   4   4   9      152.80      153.00      3.62 o 
   5   4   9       98.13       86.31      2.89 o 
   6   4   9      387.16      356.20      7.53 o 
   7   4   9      755.29      767.80     13.04 o 
   8   4   9       28.27       31.02      2.65 o 
  -8   5   9      330.98      342.49      8.30 o 
  -7   5   9      120.43      126.20      4.49 o 
  -6   5   9      486.42      496.93      7.31 o 
  -5   5   9      389.03      371.10      5.35 o 
  -4   5   9      228.45      218.40      3.41 o 
  -3   5   9     1253.77     1270.38     11.27 o 
  -2   5   9      810.82      823.86      7.68 o 
  -1   5   9      317.49      311.43      3.37 o 
   0   5   9        0.39        2.83      0.35 o 
   1   5   9      309.77      306.97      3.45 o 
   2   5   9      811.68      839.35      7.68 o 
   3   5   9     1245.60     1279.01     11.95 o 
   4   5   9      228.66      215.19      3.94 o 
   5   5   9      416.77      393.98      6.77 o 
   6   5   9      493.32      488.92      8.32 o 
   7   5   9      123.57      121.95      4.45 o 
   8   5   9      328.44      336.66      8.25 o 
  -8   6   9       13.88       19.86      2.29 o 
  -7   6   9      518.60      509.85     12.30 o 
  -6   6   9      167.93      151.10      4.65 o 
  -5   6   9      522.86      482.91      7.15 o 
  -4   6   9      334.19      349.89      5.11 o 
  -3   6   9      831.30      855.29      9.81 o 
  -2   6   9      613.60      599.69      7.33 o 
  -1   6   9      111.14       82.91      1.98 o 
   0   6   9       85.88       57.09      1.56 o 
   1   6   9      117.49       90.56      1.92 o 
   2   6   9      617.76      610.42      6.37 o 
   3   6   9      824.65      856.35     11.23 o 
   4   6   9      326.51      336.28      6.86 o 
   5   6   9      528.99      496.61      8.03 o 
   6   6   9      159.68      148.11      4.16 o 
   7   6   9      518.39      521.51     10.28 o 
   8   6   9       13.66       16.45      3.80 o 
  -7   7   9      226.62      230.71      7.57 o 
  -6   7   9      217.42      211.45      5.86 o 
  -5   7   9       85.45       92.37      2.86 o 
  -4   7   9      273.19      261.34      5.37 o 
  -3   7   9       50.90       43.50      2.23 o 
  -2   7   9      552.09      540.46      7.25 o 
  -1   7   9        6.94        4.21      0.80 o 
   0   7   9     1323.10     1313.47     12.69 o 
   1   7   9        5.24        3.98      0.66 o 
   2   7   9      546.14      532.68      8.96 o 
   3   7   9       55.27       48.24      2.18 o 
   4   7   9      258.94      254.24      6.20 o 
   5   7   9       81.44       84.40      4.12 o 
   6   7   9      217.35      209.58      7.00 o 
   7   7   9      228.02      230.09      7.71 o 
  -7   8   9       39.97       39.86      3.75 o 
  -6   8   9      105.83      114.18      6.16 o 
  -5   8   9      272.36      259.29      5.73 o 
  -4   8   9      138.94      141.53      3.99 o 
  -3   8   9      229.25      234.98      5.17 o 
  -2   8   9      801.86      776.44     10.79 o 
  -1   8   9      425.62      414.03      6.38 o 
   0   8   9      165.87      159.08      3.60 o 
   1   8   9      437.59      421.27      5.83 o 
   2   8   9      782.71      759.30      8.78 o 
   3   8   9      222.30      223.15      5.03 o 
   4   8   9      137.88      146.30      4.68 o 
   5   8   9      271.47      258.25      6.72 o 
   6   8   9       99.02      112.52      4.38 o 
   7   8   9       39.22       39.87      3.97 o 
  -6   9   9      100.05       93.86      3.77 o 
  -5   9   9       79.94       81.78      3.15 o 
  -4   9   9       82.38       87.39      3.23 o 
  -3   9   9       18.21       19.83      1.81 o 
  -2   9   9      168.52      154.45      4.28 o 
  -1   9   9      159.26      156.21      3.98 o 
   0   9   9      340.11      313.03      5.56 o 
   1   9   9      156.63      164.44      3.83 o 
   2   9   9      171.04      163.66      3.77 o 
   3   9   9       18.88       19.81      1.93 o 
   4   9   9       81.66       85.90      3.66 o 
   5   9   9       80.39       83.92      3.72 o 
   6   9   9       98.44       92.99      3.92 o 
  -5  10   9      266.68      297.21      7.31 o 
  -4  10   9       20.93       27.24      2.13 o 
  -3  10   9      403.48      399.98      7.81 o 
  -2  10   9       46.17       45.97      2.66 o 
  -1  10   9        7.22       11.32      1.42 o 
   0  10   9        7.68        8.72      1.10 o 
   1  10   9        7.76       12.65      1.30 o 
   2  10   9       43.32       44.83      2.18 o 
   3  10   9      413.47      412.88     10.34 o 
   4  10   9       22.46       28.83      2.49 o 
   5  10   9      267.32      285.55      7.96 o 
  -3  11   9      108.28      111.02      3.87 o 
  -2  11   9       13.43       21.76      1.96 o 
  -1  11   9      673.05      670.84     10.95 o 
   0  11   9       86.27       80.88      2.85 o 
   1  11   9      689.73      702.76      9.94 o 
   2  11   9       14.29       21.43      2.16 o 
   3  11   9      108.10      111.83      5.08 o 
   4  11   9      157.50      169.52      7.69 o 
  -1  12   9        6.80       10.24      3.05 o 
   0  12   9       34.99       37.09      2.69 o 
   1  12   9        5.99       10.07      1.64 o 
   2  12   9      181.41      189.41      6.64 o 
   0   0  10      848.72      845.07      9.92 o 
   1   0  10     1895.61     2105.17     16.92 o 
   2   0  10     5075.83     5720.63     41.89 o 
   3   0  10      771.21      743.79      6.71 o 
   4   0  10     1667.22     1804.80     20.31 o 
   5   0  10      840.85      794.26      9.23 o 
   6   0  10       60.98       63.47      2.50 o 
   7   0  10      376.97      363.55      7.92 o 
   8   0  10      123.43      113.74      4.39 o 
   9   0  10       36.61       41.68      3.02 o 
  -9   1  10      148.23      176.30      5.78 o 
  -8   1  10      147.30      156.10      5.15 o 
  -7   1  10      149.89      156.97      4.34 o 
  -6   1  10       78.14       84.60      2.92 o 
  -5   1  10     1772.89     1790.01     23.92 o 
  -4   1  10      471.92      480.08      5.09 o 
  -3   1  10      555.46      550.85      5.81 o 
  -2   1  10     2667.02     2910.50     23.65 o 
  -1   1  10     1405.87     1525.93     12.04 o 
   0   1  10      250.49      244.93      2.64 o 
   1   1  10     1423.14     1534.03     11.99 o 
   2   1  10     2692.01     2933.78     22.07 o 
   3   1  10      575.80      568.73      6.45 o 
   4   1  10      466.00      468.48      5.98 o 
   5   1  10     1800.51     1801.77     19.61 o 
   6   1  10       84.50       88.47      3.43 o 
   7   1  10      153.81      158.54      4.99 o 
   8   1  10      150.94      150.04      5.11 o 
   9   1  10      147.38      161.14      6.38 o 
  -9   2  10       27.73       26.03      2.17 o 
  -8   2  10      303.21      300.29      6.68 o 
  -7   2  10      465.98      465.21     10.72 o 
  -6   2  10      250.17      237.54      5.13 o 
  -5   2  10      243.58      200.34      3.45 o 
  -4   2  10      239.18      238.22      4.80 o 
  -3   2  10      941.55     1018.53      9.70 o 
  -2   2  10      609.57      621.96      6.22 o 
  -1   2  10      507.99      510.21      4.84 o 
   0   2  10      174.41      231.28      2.60 o 
   1   2  10      517.59      523.61      5.78 o 
   2   2  10      588.80      600.36      6.14 o 
   3   2  10      964.74     1049.70      9.32 o 
   4   2  10      235.07      219.14      5.22 o 
   5   2  10      242.39      197.52      4.89 o 
   6   2  10      238.21      218.26      7.05 o 
   7   2  10      470.37      464.32      9.28 o 
   8   2  10      293.93      301.56      8.60 o 
   9   2  10       26.69       30.80      4.56 o 
  -9   3  10      100.25      116.63      6.27 o 
  -8   3  10      122.00      125.28      4.08 o 
  -7   3  10      512.59      496.76      8.65 o 
  -6   3  10      284.74      288.60      5.85 o 
  -5   3  10      481.16      483.00      6.54 o 
  -4   3  10     1015.51     1037.14     10.11 o 
  -3   3  10      352.17      299.77      3.99 o 
  -2   3  10     3362.51     3686.17     27.89 o 
  -1   3  10      160.12      184.26      2.46 o 
   0   3  10      375.37      333.21      3.52 o 
   1   3  10      168.32      194.90      2.68 o 
   2   3  10     3353.41     3697.62     29.72 o 
   3   3  10      343.96      294.37      3.49 o 
   4   3  10      980.32     1003.19     11.99 o 
   5   3  10      465.64      454.72      7.37 o 
   6   3  10      279.20      285.70      8.96 o 
   7   3  10      518.62      498.67      9.79 o 
   8   3  10      123.49      125.70      4.68 o 
  -8   4  10        7.24        8.92      1.39 o 
  -7   4  10       53.43       52.34      2.71 o 
  -6   4  10      840.87      833.59     13.00 o 
  -5   4  10      340.75      318.05      4.71 o 
  -4   4  10     1569.30     1616.82     14.87 o 
  -3   4  10       98.22       94.85      2.61 o 
  -2   4  10      509.02      475.06      5.86 o 
  -1   4  10      293.96      266.68      3.09 o 
   0   4  10      104.70      153.66      2.20 o 
   1   4  10      298.68      269.39      3.42 o 
   2   4  10      498.20      463.15      5.96 o 
   3   4  10      104.69      102.27      4.33 o 
   4   4  10     1563.71     1601.66     16.12 o 
   5   4  10      340.83      316.20      5.91 o 
   6   4  10      833.96      824.85     13.11 o 
   7   4  10       50.89       54.76      3.23 o 
   8   4  10        5.52        5.50      1.14 o 
  -8   5  10       45.11       54.40      3.40 o 
  -7   5  10      214.19      205.62      5.97 o 
  -6   5  10      235.14      240.58      5.15 o 
  -5   5  10      507.15      513.11      6.60 o 
  -4   5  10      828.11      778.03      8.85 o 
  -3   5  10       26.90       35.44      1.30 o 
  -2   5  10      171.13      154.00      4.09 o 
  -1   5  10      405.64      401.39      4.06 o 
   0   5  10     1037.36     1081.84      8.84 o 
   1   5  10      395.91      388.99      4.13 o 
   2   5  10      167.66      159.01      2.69 o 
   3   5  10       26.89       36.81      1.32 o 
   4   5  10      844.42      805.31      9.44 o 
   5   5  10      507.28      501.22      8.64 o 
   6   5  10      225.55      219.78      6.18 o 
   7   5  10      214.36      216.93      6.09 o 
   8   5  10       50.44       58.54      3.37 o 
  -8   6  10       28.61       39.24      3.47 o 
  -7   6  10       74.50       74.82      4.16 o 
  -6   6  10       57.13       56.14      2.78 o 
  -5   6  10       94.40       88.76      2.99 o 
  -4   6  10      386.20      358.70      5.29 o 
  -3   6  10       39.25       43.27      1.77 o 
  -2   6  10      629.97      597.72      6.71 o 
  -1   6  10     1464.97     1506.23     13.98 o 
   0   6  10       26.37       26.03      1.06 o 
   1   6  10     1440.53     1497.07     13.66 o 
   2   6  10      602.39      564.48      6.16 o 
   3   6  10       44.90       50.36      2.12 o 
   4   6  10      394.56      374.65      9.06 o 
   5   6  10      100.95       95.30      3.08 o 
   6   6  10       54.96       52.55      2.54 o 
   7   6  10       76.13       84.74      4.35 o 
   8   6  10       32.17       35.44      5.66 o 
  -7   7  10       42.38       54.92      6.40 o 
  -6   7  10      115.68      127.54      4.45 o 
  -5   7  10      385.90      386.13      6.46 o 
  -4   7  10      259.43      270.32      5.54 o 
  -3   7  10      632.57      612.35      9.07 o 
  -2   7  10       35.34       40.29      2.12 o 
  -1   7  10      182.34      166.80      3.75 o 
   0   7  10      951.16      933.38     10.64 o 
   1   7  10      192.89      178.55      3.29 o 
   2   7  10       33.87       39.26      1.61 o 
   3   7  10      651.33      624.76      9.17 o 
   4   7  10      266.26      277.65      6.54 o 
   5   7  10      388.41      368.04      9.41 o 
   6   7  10      107.84      118.16      5.14 o 
   7   7  10       40.03       45.88      3.67 o 
  -6   8  10       21.90       23.81      3.39 o 
  -5   8  10      138.65      131.39      3.91 o 
  -4   8  10      324.36      310.19      6.28 o 
  -3   8  10     1008.01      923.89     12.55 o 
  -2   8  10      206.62      180.15      4.47 o 
  -1   8  10      626.93      572.15      7.86 o 
   0   8  10      151.49      151.50      3.51 o 
   1   8  10      623.69      566.98      7.77 o 
   2   8  10      206.30      193.10      3.68 o 
   3   8  10     1020.41      945.62     12.67 o 
   4   8  10      329.01      311.07      7.23 o 
   5   8  10      136.86      131.03      4.63 o 
   6   8  10       20.56       21.84      2.25 o 
   7   8  10      113.58      134.83      9.01 o 
  -6   9  10       40.99       39.28      3.79 o 
  -5   9  10      205.79      199.96      5.17 o 
  -4   9  10      287.57      263.52      5.96 o 
  -3   9  10       18.19       22.70      1.92 o 
  -2   9  10      315.14      301.84      6.26 o 
  -1   9  10      150.97      137.69      3.95 o 
   0   9  10      125.49      115.23      3.20 o 
   1   9  10      144.64      134.15      3.46 o 
   2   9  10      305.98      309.88      5.49 o 
   3   9  10       17.16       22.61      1.84 o 
   4   9  10      285.12      260.76      6.77 o 
   5   9  10      213.53      207.80      6.12 o 
   6   9  10       45.50       37.53      3.25 o 
  -5  10  10      350.19      344.09      8.03 o 
  -4  10  10       91.14       94.59      3.52 o 
  -3  10  10       79.32       78.01      3.86 o 
  -2  10  10       97.28       95.87      3.50 o 
  -1  10  10      446.64      424.39      7.85 o 
   0  10  10      138.38      145.88      3.80 o 
   1  10  10      436.90      421.92      6.99 o 
   2  10  10       99.46      107.36      3.20 o 
   3  10  10       78.97       78.81      4.12 o 
   4  10  10       86.31       87.68      4.42 o 
   5  10  10      341.89      353.20      9.79 o 
  -3  11  10       27.79       30.16      2.24 o 
  -2  11  10      495.87      507.13      9.26 o 
  -1  11  10        8.66       11.55      1.41 o 
   0  11  10      193.32      201.25      5.21 o 
   1  11  10       10.17       14.36      1.32 o 
   2  11  10      496.39      518.49     11.36 o 
   3  11  10       26.34       32.82      3.14 o 
   4  11  10      152.85      146.88      9.77 o 
   0  12  10      159.57      181.68      5.50 o 
   1  12  10       29.88       37.42      2.31 o 
   1   0  11      633.43      642.59      6.15 o 
   2   0  11       31.63       39.72      0.91 o 
   3   0  11      115.72       89.61      1.56 o 
   4   0  11     2500.62     2662.44     22.38 o 
   5   0  11      277.42      223.80      4.95 o 
   6   0  11      689.13      664.62      9.76 o 
   7   0  11       46.83       47.14      2.96 o 
   8   0  11       74.42       77.10      3.57 o 
   9   0  11       45.04       47.74      6.34 o 
  -9   1  11       12.16       13.89      4.73 o 
  -8   1  11      206.20      202.30      6.00 o 
  -7   1  11      105.81       87.98      3.18 o 
  -6   1  11      289.24      279.24      6.61 o 
  -5   1  11      254.55      242.85      4.27 o 
  -4   1  11      593.34      570.81     16.05 o 
  -3   1  11     2215.51     2440.24     20.30 o 
  -2   1  11      913.95      898.62      8.35 o 
  -1   1  11      510.98      639.20      5.72 o 
   0   1  11     8802.44     9170.70     66.15 o 
   1   1  11      528.62      653.24      5.73 o 
   2   1  11      918.38      901.80      7.77 o 
   3   1  11     2206.96     2427.13     18.97 o 
   4   1  11      586.68      558.56     13.32 o 
   5   1  11      252.90      248.09      4.59 o 
   6   1  11      289.46      268.09      6.30 o 
   7   1  11       98.03       80.43      5.53 o 
   8   1  11      203.98      193.63      7.36 o 
   9   1  11       11.12       17.81      3.27 o 
  -9   2  11       27.65       29.90      4.77 o 
  -8   2  11      172.93      173.89      5.53 o 
  -7   2  11      102.18       96.79      3.38 o 
  -6   2  11      172.65      151.90      4.04 o 
  -5   2  11      625.13      563.86     12.58 o 
  -4   2  11       25.97       21.01      1.04 o 
  -3   2  11      166.94      155.00      2.57 o 
  -2   2  11      869.48      906.01      8.63 o 
  -1   2  11     1902.25     2037.81     15.80 o 
   0   2  11      396.66      342.56      3.53 o 
   1   2  11     1885.89     2000.92     16.81 o 
   2   2  11      888.22      921.89      8.62 o 
   3   2  11      164.21      153.41      2.73 o 
   4   2  11       24.56       18.40      1.22 o 
   5   2  11      619.84      562.37      9.39 o 
   6   2  11      177.02      155.05      4.64 o 
   7   2  11      107.91      100.97      3.98 o 
   8   2  11      183.20      177.10      5.65 o 
  -8   3  11       49.44       52.99      2.80 o 
  -7   3  11       59.30       63.89      3.59 o 
  -6   3  11     1106.78     1071.03     13.90 o 
  -5   3  11      636.29      628.50      7.95 o 
  -4   3  11     1894.98     1977.53     18.73 o 
  -3   3  11      116.90      125.29      2.37 o 
  -2   3  11      471.22      456.88      5.08 o 
  -1   3  11      328.75      347.11      3.80 o 
   0   3  11     4656.33     5092.65     37.56 o 
   1   3  11      322.15      342.01      4.03 o 
   2   3  11      445.68      427.44      4.96 o 
   3   3  11      108.71      119.63      2.27 o 
   4   3  11     1903.46     1962.57     21.87 o 
   5   3  11      642.23      617.02      9.04 o 
   6   3  11     1112.61     1056.65     15.57 o 
   7   3  11       56.69       59.85      3.21 o 
   8   3  11       52.78       51.53      3.31 o 
  -8   4  11      193.58      211.85      5.52 o 
  -7   4  11       58.10       56.82      2.91 o 
  -6   4  11       95.29      100.77      3.67 o 
  -5   4  11      427.55      415.66      5.61 o 
  -4   4  11      235.53      235.11      3.79 o 
  -3   4  11      444.58      449.64      5.50 o 
  -2   4  11      307.60      331.23      3.90 o 
  -1   4  11     3148.22     3778.55     29.25 o 
   0   4  11     1202.36     1328.75     11.04 o 
   1   4  11     3142.66     3796.04     30.52 o 
   2   4  11      310.62      332.34      4.22 o 
   3   4  11      449.49      451.51      5.39 o 
   4   4  11      255.61      244.00      6.96 o 
   5   4  11      430.42      406.67      6.96 o 
   6   4  11       97.59      102.16      4.32 o 
   7   4  11       54.75       53.80      3.12 o 
   8   4  11      199.49      204.24      6.20 o 
  -8   5  11       10.21       15.19      1.68 o 
  -7   5  11       30.36       33.98      3.43 o 
  -6   5  11      625.23      625.93     10.79 o 
  -5   5  11      457.11      421.67      5.86 o 
  -4   5  11      402.14      410.61      5.52 o 
  -3   5  11       28.56       24.27      1.20 o 
  -2   5  11      429.50      424.58      5.67 o 
  -1   5  11     1316.65     1308.88     11.27 o 
   0   5  11       60.90       54.93      1.53 o 
   1   5  11     1338.40     1344.70     12.10 o 
   2   5  11      441.15      438.50      6.24 o 
   3   5  11       25.57       23.20      1.11 o 
   4   5  11      407.14      406.56      6.67 o 
   5   5  11      458.95      422.54      7.24 o 
   6   5  11      631.03      627.93      9.87 o 
   7   5  11       29.07       35.23      2.72 o 
   8   5  11       11.12       17.41      1.75 o 
  -8   6  11       64.40       71.42      4.60 o 
  -7   6  11      269.34      270.31      8.54 o 
  -6   6  11      146.38      152.74      4.67 o 
  -5   6  11       66.67       78.49      2.56 o 
  -4   6  11      118.30      139.10      3.34 o 
  -3   6  11      428.00      405.46      5.58 o 
  -2   6  11       65.49       70.04      2.14 o 
  -1   6  11       37.68       43.10      1.51 o 
   0   6  11     2626.97     2638.94     22.46 o 
   1   6  11       35.74       41.13      1.36 o 
   2   6  11       65.69       72.39      1.96 o 
   3   6  11      423.53      410.77      5.88 o 
   4   6  11      121.24      148.03      3.70 o 
   5   6  11       61.72       69.32      3.53 o 
   6   6  11      141.00      138.47      4.68 o 
   7   6  11      268.28      270.83      8.29 o 
   8   6  11       59.72       61.47      7.05 o 
  -7   7  11      246.44      241.98     10.14 o 
  -6   7  11       45.53       50.62      2.81 o 
  -5   7  11      903.46      858.79     12.22 o 
  -4   7  11       16.89       20.12      1.68 o 
  -3   7  11      868.58      818.82     12.75 o 
  -2   7  11      438.14      428.01      8.35 o 
  -1   7  11       99.04       99.41      2.68 o 
   0   7  11       67.04       60.07      2.10 o 
   1   7  11      105.71      107.68      2.77 o 
   2   7  11      425.63      405.41      5.58 o 
   3   7  11      844.75      800.97     11.07 o 
   4   7  11       13.99       14.85      2.71 o 
   5   7  11      905.93      846.57     16.09 o 
   6   7  11       45.46       52.24      3.79 o 
   7   7  11      254.22      261.44      8.30 o 
  -6   8  11      218.40      230.05      7.31 o 
  -5   8  11      210.02      205.48      5.73 o 
  -4   8  11      398.74      393.47      7.28 o 
  -3   8  11      225.34      208.57      4.94 o 
  -2   8  11      300.07      259.45      5.52 o 
  -1   8  11      108.59       95.86      3.16 o 
   0   8  11       55.33       48.51      2.08 o 
   1   8  11      103.37       92.40      2.75 o 
   2   8  11      312.79      277.83      4.94 o 
   3   8  11      235.79      220.97      5.02 o 
   4   8  11      395.57      390.47      8.36 o 
   5   8  11      209.82      199.22      5.88 o 
   6   8  11      215.57      222.93      6.53 o 
  -6   9  11        2.42       11.38      1.77 o 
  -5   9  11       36.34       40.41      2.51 o 
  -4   9  11      215.75      222.70      5.41 o 
  -3   9  11      474.80      465.56      8.27 o 
  -2   9  11      377.79      338.98      6.76 o 
  -1   9  11       14.69       14.50      1.58 o 
   0   9  11      895.35      847.50     10.70 o 
   1   9  11       17.58       21.55      1.62 o 
   2   9  11      382.88      355.21      6.00 o 
   3   9  11      475.13      459.33      9.17 o 
   4   9  11      209.98      206.30      5.98 o 
   5   9  11       35.41       36.52      2.88 o 
   6   9  11        2.80        8.87      1.82 o 
  -5  10  11      160.43      175.25      5.35 o 
  -4  10  11       67.76       79.38      3.51 o 
  -3  10  11      162.41      153.39      4.52 o 
  -2  10  11       71.90       60.15      2.77 o 
  -1  10  11      224.21      224.95      5.44 o 
   0  10  11        4.26        6.44      0.92 o 
   1  10  11      221.31      216.47      5.19 o 
   2  10  11       75.41       63.81      2.44 o 
   3  10  11      163.75      154.16      4.97 o 
   4  10  11       63.38       75.57      4.08 o 
   5  10  11      162.87      167.82      7.74 o 
  -3  11  11       60.48       55.39      2.88 o 
  -2  11  11       83.90       89.32      3.40 o 
  -1  11  11       58.43       60.16      3.03 o 
   0  11  11        4.49        6.00      1.42 o 
   1  11  11       58.80       64.23      2.60 o 
   2  11  11       80.55       88.21      3.78 o 
   3  11  11       63.80       59.01      3.71 o 
   0  12  11      244.69      274.81      9.56 o 
   1  12  11       99.79      118.79      4.70 o 
   0   0  12    19367.81    20802.48    210.02 o 
   1   0  12     1230.47     1248.17     10.15 o 
   2   0  12      785.74      884.00      9.28 o 
   3   0  12     1148.35     1126.96      9.62 o 
   4   0  12      113.65      110.03      2.76 o 
   5   0  12       58.39       48.83      1.83 o 
   6   0  12      138.66      130.27      4.21 o 
   7   0  12      712.28      678.74     11.88 o 
   8   0  12       32.98       40.19      2.95 o 
   9   0  12       14.45       21.87      3.40 o 
  -9   1  12      108.99      134.28      9.48 o 
  -8   1  12      129.82      136.39      4.86 o 
  -7   1  12      200.89      184.53      6.36 o 
  -6   1  12       34.23       43.36      2.25 o 
  -5   1  12       49.86       51.97      1.87 o 
  -4   1  12      148.79      143.34      3.01 o 
  -3   1  12      341.22      343.68      4.20 o 
  -2   1  12       48.19       74.21      1.54 o 
  -1   1  12      184.85      170.69      2.16 o 
   0   1  12      987.39      915.97      7.74 o 
   1   1  12      182.60      167.37      2.20 o 
   2   1  12       51.07       74.87      1.55 o 
   3   1  12      352.90      356.69      4.03 o 
   4   1  12      143.79      141.63      2.85 o 
   5   1  12       44.23       46.24      2.01 o 
   6   1  12       39.81       46.01      2.78 o 
   7   1  12      196.00      175.82      5.37 o 
   8   1  12      125.54      133.08      4.87 o 
  -8   2  12       51.81       51.29      3.28 o 
  -7   2  12      100.93       96.85      3.39 o 
  -6   2  12       85.88       79.93      2.89 o 
  -5   2  12     1518.04     1476.74     20.37 o 
  -4   2  12      869.59      896.95      8.95 o 
  -3   2  12      334.65      314.61      4.06 o 
  -2   2  12     1242.82     1307.74     11.86 o 
  -1   2  12      230.04      247.57      2.89 o 
   0   2  12      207.78      179.42      2.29 o 
   1   2  12      216.87      234.89      3.19 o 
   2   2  12     1258.77     1337.77     11.87 o 
   3   2  12      324.81      305.82      4.05 o 
   4   2  12      843.60      863.72     10.78 o 
   5   2  12     1535.11     1487.70     19.27 o 
   6   2  12       82.14       72.88      3.32 o 
   7   2  12       98.95       96.62      3.91 o 
   8   2  12       49.93       51.51      3.33 o 
  -8   3  12       48.20       52.24      2.76 o 
  -7   3  12       92.73       86.00      3.23 o 
  -6   3  12      196.88      199.28      4.78 o 
  -5   3  12       27.39       26.85      1.72 o 
  -4   3  12       20.38       22.68      1.17 o 
  -3   3  12        4.83        6.99      0.70 o 
  -2   3  12       91.62      103.54      2.07 o 
  -1   3  12     2314.41     2470.40     19.39 o 
   0   3  12      742.08      685.35      6.28 o 
   1   3  12     2361.40     2507.09     20.62 o 
   2   3  12       85.78       98.11      2.20 o 
   3   3  12        5.56        8.82      0.75 o 
   4   3  12       23.87       24.72      1.43 o 
   5   3  12       24.04       24.12      1.80 o 
   6   3  12      205.08      193.89      5.34 o 
   7   3  12       98.91       92.72      3.82 o 
   8   3  12       48.86       54.86      3.44 o 
  -8   4  12       84.36       92.97      3.47 o 
  -7   4  12      237.61      226.83      5.52 o 
  -6   4  12      181.62      176.29      4.32 o 
  -5   4  12      119.86      103.97      2.50 o 
  -4   4  12     1109.67     1029.41     10.47 o 
  -3   4  12     1122.97     1198.12     11.58 o 
  -2   4  12      813.84      819.33      8.39 o 
  -1   4  12      249.60      259.77      4.50 o 
   0   4  12       32.18       36.79      1.03 o 
   1   4  12      247.57      252.46      4.57 o 
   2   4  12      814.76      827.73      9.09 o 
   3   4  12     1131.99     1209.48     11.93 o 
   4   4  12     1121.84     1021.78     11.39 o 
   5   4  12      113.93       98.01      3.25 o 
   6   4  12      186.02      178.56      5.14 o 
   7   4  12      231.22      220.73      6.19 o 
   8   4  12       85.61       88.93      3.89 o 
  -8   5  12        1.49        6.72      1.11 o 
  -7   5  12      110.02      118.05      4.64 o 
  -6   5  12      183.99      183.93      5.68 o 
  -5   5  12      358.49      343.64      5.62 o 
  -4   5  12      206.26      214.59      3.70 o 
  -3   5  12      547.41      532.41      6.40 o 
  -2   5  12      713.22      693.48      7.56 o 
  -1   5  12        4.68        5.80      0.58 o 
   0   5  12      724.91      696.50      7.27 o 
   1   5  12        3.22        5.41      0.54 o 
   2   5  12      716.96      695.98      7.42 o 
   3   5  12      545.18      523.98      6.23 o 
   4   5  12      197.87      196.92      3.91 o 
   5   5  12      347.69      329.96      6.29 o 
   6   5  12      190.91      192.44      4.85 o 
   7   5  12      104.85      119.53      4.43 o 
   8   5  12        1.13        4.68      1.10 o 
  -7   6  12        6.78       10.72      2.27 o 
  -6   6  12       15.80       19.35      2.28 o 
  -5   6  12      806.39      781.63     10.00 o 
  -4   6  12      522.91      516.67      7.45 o 
  -3   6  12      669.66      648.69      8.43 o 
  -2   6  12      837.92      781.05      9.22 o 
  -1   6  12      941.76      942.28      9.64 o 
   0   6  12      259.20      211.60      3.78 o 
   1   6  12      937.08      950.31      9.69 o 
   2   6  12      844.37      781.64      8.50 o 
   3   6  12      671.69      661.33      8.24 o 
   4   6  12      541.29      548.50      8.26 o 
   5   6  12      803.86      758.98     12.50 o 
   6   6  12       15.74       17.97      1.99 o 
   7   6  12        6.97       11.48      1.83 o 
  -7   7  12      145.72      161.56      7.95 o 
  -6   7  12       68.47       70.78      4.02 o 
  -5   7  12       51.46       55.20      2.55 o 
  -4   7  12       85.71       95.06      3.54 o 
  -3   7  12      169.83      168.06      4.21 o 
  -2   7  12      624.83      602.83      8.99 o 
  -1   7  12     1174.39     1098.53     13.47 o 
   0   7  12     2423.89     2397.76     22.95 o 
   1   7  12     1160.91     1095.11     12.17 o 
   2   7  12      634.01      634.53     10.73 o 
   3   7  12      165.26      164.66      4.16 o 
   4   7  12       90.48       89.77      3.60 o 
   5   7  12       52.62       55.04      4.51 o 
   6   7  12       65.04       64.54      3.87 o 
   7   7  12      151.16      149.52      6.07 o 
  -6   8  12       38.98       47.00      2.92 o 
  -5   8  12       24.34       26.58      2.24 o 
  -4   8  12      215.66      213.48      5.12 o 
  -3   8  12      218.13      182.51      4.62 o 
  -2   8  12      370.86      352.79      6.65 o 
  -1   8  12      943.92      866.09     11.81 o 
   0   8  12     1051.89     1006.30     14.31 o 
   1   8  12      952.09      887.55     11.28 o 
   2   8  12      373.29      367.26      6.62 o 
   3   8  12      214.57      190.47      4.64 o 
   4   8  12      217.35      208.19      5.81 o 
   5   8  12       25.19       26.29      2.39 o 
   6   8  12       36.17       38.22      2.97 o 
  -6   9  12      248.31      263.23      9.53 o 
  -5   9  12       48.45       58.33      3.09 o 
  -4   9  12      172.69      178.73      4.83 o 
  -3   9  12      178.04      175.36      4.71 o 
  -2   9  12      211.26      208.39      5.13 o 
  -1   9  12       55.84       60.70      2.66 o 
   0   9  12       22.50       27.33      1.80 o 
   1   9  12       60.61       66.97      2.41 o 
   2   9  12      208.22      210.28      4.46 o 
   3   9  12      183.03      174.44      5.24 o 
   4   9  12      175.23      174.51      6.37 o 
   5   9  12       44.44       56.64      3.15 o 
   6   9  12      253.20      256.77     14.17 o 
  -5  10  12       29.44       32.48      3.27 o 
  -4  10  12        5.50        8.84      1.19 o 
  -3  10  12       60.85       70.63      3.04 o 
  -2  10  12      126.13      127.92      4.08 o 
  -1  10  12       21.04       18.72      1.83 o 
   0  10  12      217.73      222.23      5.36 o 
   1  10  12       19.08       19.14      1.56 o 
   2  10  12      124.32      120.06      3.38 o 
   3  10  12       59.65       69.11      3.29 o 
   4  10  12        4.69        6.82      1.39 o 
  -3  11  12       76.56       92.69      7.67 o 
  -2  11  12      244.44      244.21      6.01 o 
  -1  11  12      352.47      343.40      7.28 o 
   0  11  12        3.23        4.47      0.92 o 
   1  11  12      352.94      343.00      6.45 o 
   2  11  12      241.28      244.57      6.73 o 
   3  11  12       73.09       83.02      5.17 o 
   1   0  13      382.67      329.65      3.88 o 
   2   0  13       73.83       94.97      1.55 o 
   3   0  13     2632.72     2686.76     22.42 o 
   4   0  13      694.22      645.34      7.03 o 
   5   0  13        2.76        6.50      0.97 o 
   6   0  13        0.31        1.24      1.20 o 
   7   0  13      133.24      117.92      4.31 o 
   8   0  13        3.09        7.04      1.29 o 
  -8   1  13       61.89       60.96      3.46 o 
  -7   1  13      373.48      347.28      7.83 o 
  -6   1  13      171.06      151.01      4.63 o 
  -5   1  13      233.57      216.51      4.07 o 
  -4   1  13      350.21      341.64      4.58 o 
  -3   1  13     1959.19     1953.77     16.88 o 
  -2   1  13     2106.64     2245.70     18.79 o 
  -1   1  13      193.69      199.10      2.60 o 
   0   1  13        2.38        2.13      0.62 o 
   1   1  13      178.48      182.19      2.65 o 
   2   1  13     2096.67     2239.21     17.51 o 
   3   1  13     1972.12     1973.26     15.83 o 
   4   1  13      358.93      335.90      6.50 o 
   5   1  13      236.67      214.95      4.47 o 
   6   1  13      174.24      152.50      4.68 o 
   7   1  13      369.58      333.91      7.77 o 
   8   1  13       60.03       54.21      3.45 o 
  -8   2  13      196.09      206.96      6.93 o 
  -7   2  13      264.89      238.26      6.33 o 
  -6   2  13      137.64      140.62      3.92 o 
  -5   2  13       44.76       43.48      1.89 o 
  -4   2  13      209.09      224.12      4.28 o 
  -3   2  13      796.98      843.40      8.45 o 
  -2   2  13      928.93     1011.15      9.65 o 
  -1   2  13      135.92      142.41      2.08 o 
   0   2  13     1935.07     2324.64     17.98 o 
   1   2  13      138.32      145.41      2.32 o 
   2   2  13      940.60     1035.07      9.67 o 
   3   2  13      792.10      841.18      8.48 o 
   4   2  13      202.54      223.36      3.99 o 
   5   2  13       37.99       38.02      2.42 o 
   6   2  13      132.05      130.10      4.32 o 
   7   2  13      270.09      245.48      6.49 o 
   8   2  13      201.15      204.09      6.20 o 
  -8   3  13       21.21       27.13      2.41 o 
  -7   3  13       49.39       53.94      2.74 o 
  -6   3  13      233.13      206.22      4.92 o 
  -5   3  13      273.80      269.69      5.27 o 
  -4   3  13      180.25      171.18      3.07 o 
  -3   3  13      115.95      106.56      2.71 o 
  -2   3  13     1312.84     1263.94     11.81 o 
  -1   3  13     1125.83     1130.90      9.73 o 
   0   3  13       52.72       79.02      2.18 o 
   1   3  13     1107.62     1119.52     10.33 o 
   2   3  13     1313.00     1289.29     11.73 o 
   3   3  13      111.94      104.34      2.19 o 
   4   3  13      174.28      161.33      3.38 o 
   5   3  13      277.30      256.93      5.30 o 
   6   3  13      232.24      200.70      5.49 o 
   7   3  13       46.22       49.34      3.55 o 
   8   3  13       19.72       25.06      2.39 o 
  -8   4  13       29.73       32.41      2.30 o 
  -7   4  13      469.68      448.75      8.33 o 
  -6   4  13       51.07       55.10      2.36 o 
  -5   4  13      271.47      271.48      5.35 o 
  -4   4  13      221.60      247.77      3.99 o 
  -3   4  13      280.15      317.35      4.88 o 
  -2   4  13      135.99      126.78      3.67 o 
  -1   4  13      385.93      358.43      4.17 o 
   0   4  13     5856.92     5939.42     47.00 o 
   1   4  13      394.24      357.52      4.41 o 
   2   4  13      138.96      133.49      2.47 o 
   3   4  13      275.99      312.68      4.38 o 
   4   4  13      221.15      251.49      5.30 o 
   5   4  13      274.59      267.94      5.49 o 
   6   4  13       49.25       48.19      2.89 o 
   7   4  13      471.42      448.99      9.42 o 
   8   4  13       26.97       30.31      2.56 o 
  -8   5  13      165.85      170.74      6.74 o 
  -7   5  13       70.82       72.79      3.48 o 
  -6   5  13      312.99      325.67      7.27 o 
  -5   5  13      473.64      456.14      6.86 o 
  -4   5  13      449.99      417.72      5.65 o 
  -3   5  13      149.51      147.08      2.92 o 
  -2   5  13      159.14      155.84      3.30 o 
  -1   5  13       50.88       59.58      1.56 o 
   0   5  13      927.29      913.97     15.10 o 
   1   5  13       47.68       55.69      1.46 o 
   2   5  13      168.10      159.89      3.20 o 
   3   5  13      148.57      148.03      3.05 o 
   4   5  13      440.26      393.86      6.05 o 
   5   5  13      472.88      439.40      7.57 o 
   6   5  13      327.19      343.37      6.95 o 
   7   5  13       72.88       71.26      3.37 o 
   8   5  13      162.39      170.92      7.67 o 
  -7   6  13      176.10      181.41      8.42 o 
  -6   6  13       88.35       99.66      4.49 o 
  -5   6  13       86.24       89.30      2.73 o 
  -4   6  13      540.43      517.60      7.39 o 
  -3   6  13      591.28      564.17      7.73 o 
  -2   6  13       62.54       65.60      2.33 o 
  -1   6  13      270.64      263.69      4.91 o 
   0   6  13        0.27        4.06      1.38 o 
   1   6  13      269.38      256.15      4.37 o 
   2   6  13       60.38       66.10      1.91 o 
   3   6  13      581.50      577.80      8.41 o 
   4   6  13      518.39      496.50      7.95 o 
   5   6  13       89.05       88.00      3.54 o 
   6   6  13       90.56       96.46      3.90 o 
   7   6  13      170.76      171.53      6.48 o 
  -7   7  13      101.33      125.50      6.96 o 
  -6   7  13        4.27        4.82      1.22 o 
  -5   7  13      103.34       96.41      3.32 o 
  -4   7  13      478.92      445.70      8.68 o 
  -3   7  13     1596.49     1469.97     19.73 o 
  -2   7  13       53.50       56.49      2.74 o 
  -1   7  13      225.40      212.79      4.70 o 
   0   7  13        3.03        2.10      0.80 o 
   1   7  13      236.43      233.36      4.82 o 
   2   7  13       53.37       57.11      2.33 o 
   3   7  13     1592.74     1481.06     20.91 o 
   4   7  13      475.11      453.11     10.30 o 
   5   7  13      104.36       95.41      4.47 o 
   6   7  13        4.66        7.05      1.46 o 
   7   7  13      105.38      136.16      8.72 o 
  -6   8  13       99.01      107.65     12.56 o 
  -5   8  13      149.70      143.77      4.74 o 
  -4   8  13       43.01       49.49      2.80 o 
  -3   8  13     1573.28     1526.03     18.44 o 
  -2   8  13      221.62      194.04      4.76 o 
  -1   8  13      654.04      609.14      9.32 o 
   0   8  13       73.32       64.84      2.35 o 
   1   8  13      649.24      622.23      9.36 o 
   2   8  13      228.41      214.99      4.85 o 
   3   8  13     1573.20     1552.02     26.13 o 
   4   8  13       45.42       55.14      2.92 o 
   5   8  13      161.47      153.06      5.12 o 
   6   8  13       99.44      107.17      4.34 o 
  -5   9  13      270.32      277.98      8.02 o 
  -4   9  13      223.08      222.55      6.26 o 
  -3   9  13      326.63      312.95      6.60 o 
  -2   9  13      195.53      174.69      4.70 o 
  -1   9  13      448.12      400.21      7.46 o 
   0   9  13       17.05       21.31      1.83 o 
   1   9  13      461.11      428.88      6.84 o 
   2   9  13      195.41      187.04      4.70 o 
   3   9  13      321.67      319.54      7.46 o 
   4   9  13      222.93      225.97      7.40 o 
   5   9  13      267.53      262.96      8.36 o 
  -4  10  13       27.29       34.92      2.72 o 
  -3  10  13      676.89      688.70     11.18 o 
  -2  10  13      176.70      170.98      4.80 o 
  -1  10  13      296.98      290.17      6.38 o 
   0  10  13       59.48       72.64      2.97 o 
   1  10  13      296.63      296.28      5.72 o 
   2  10  13      180.39      183.50      4.82 o 
   3  10  13      671.72      691.43     12.48 o 
   4  10  13       30.28       36.41      3.30 o 
  -3  11  13       47.43       59.40      5.60 o 
  -2  11  13      104.52      102.30      3.66 o 
  -1  11  13      388.57      387.60      7.82 o 
   0  11  13      152.69      159.44      4.62 o 
   1  11  13      389.45      383.03      7.62 o 
   2  11  13      106.39      111.38      4.28 o 
   3  11  13       51.99       62.91      6.31 o 
   0   0  14     2532.53     2680.88     28.97 o 
   1   0  14        0.85        7.18      0.51 o 
   2   0  14      111.31      113.54      2.60 o 
   3   0  14      390.86      346.97      4.43 o 
   4   0  14      253.12      215.83      3.76 o 
   5   0  14        1.24        0.65      0.94 o 
   6   0  14       98.08       78.06      3.32 o 
   7   0  14      134.84      113.00      5.09 o 
   8   0  14       71.82       74.13      3.59 o 
  -8   1  14       68.33       82.59      3.73 o 
  -7   1  14      135.05      130.85      4.88 o 
  -6   1  14      698.38      658.30     11.17 o 
  -5   1  14      118.01      107.26      2.80 o 
  -4   1  14      151.14      144.81      2.77 o 
  -3   1  14      951.03      992.05     10.43 o 
  -2   1  14      303.19      247.94      3.34 o 
  -1   1  14     1160.03     1311.63     10.85 o 
   0   1  14     1019.67     1066.67      9.01 o 
   1   1  14     1174.73     1325.36     10.83 o 
   2   1  14      305.21      255.66      3.11 o 
   3   1  14      945.89      985.60      9.67 o 
   4   1  14      149.99      140.69      3.38 o 
   5   1  14      119.41      118.54      3.24 o 
   6   1  14      694.43      639.39     11.87 o 
   7   1  14      130.02      118.85      4.45 o 
   8   1  14       72.12       81.56      3.77 o 
  -8   2  14      122.86      130.39      4.80 o 
  -7   2  14       76.08       69.20      3.27 o 
  -6   2  14       42.59       48.74      2.46 o 
  -5   2  14      816.38      826.95     15.42 o 
  -4   2  14       39.47       37.73      1.60 o 
  -3   2  14      177.84      167.37      2.80 o 
  -2   2  14      375.61      423.76      4.98 o 
  -1   2  14      549.77      547.49      5.39 o 
   0   2  14      156.48      127.83      1.94 o 
   1   2  14      551.00      551.96      6.23 o 
   2   2  14      373.82      419.46      5.48 o 
   3   2  14      168.99      157.99      4.13 o 
   4   2  14       44.72       44.71      1.78 o 
   5   2  14      820.89      819.01     12.52 o 
   6   2  14       40.73       44.02      3.09 o 
   7   2  14       73.75       65.54      3.25 o 
   8   2  14      118.99      128.25      4.83 o 
  -8   3  14      119.32      122.35      4.60 o 
  -7   3  14      366.46      348.15      7.13 o 
  -6   3  14       69.39       59.19      3.26 o 
  -5   3  14      119.68      100.84      3.04 o 
  -4   3  14      793.56      824.17     12.03 o 
  -3   3  14      617.00      538.33      7.09 o 
  -2   3  14     1285.16     1265.41     11.76 o 
  -1   3  14      600.85      634.47      6.25 o 
   0   3  14       23.22       23.03      1.11 o 
   1   3  14      616.84      655.73      9.11 o 
   2   3  14     1270.75     1239.63     11.59 o 
   3   3  14      616.59      547.19      6.27 o 
   4   3  14      799.74      812.37      9.64 o 
   5   3  14      115.29       95.30      3.12 o 
   6   3  14       64.38       53.51      2.96 o 
   7   3  14      373.22      364.12      8.24 o 
   8   3  14      121.59      130.13      4.85 o 
  -8   4  14      195.00      197.36      5.98 o 
  -7   4  14       93.03       90.84      3.38 o 
  -6   4  14       14.80       17.18      1.58 o 
  -5   4  14       73.44       71.28      2.62 o 
  -4   4  14      216.37      219.11      3.76 o 
  -3   4  14     1458.63     1437.34     13.64 o 
  -2   4  14      253.23      257.94      3.85 o 
  -1   4  14       69.49       64.73      1.51 o 
   0   4  14      222.87      207.44      3.18 o 
   1   4  14       61.70       58.50      1.53 o 
   2   4  14      254.55      261.12      3.77 o 
   3   4  14     1461.12     1457.48     13.53 o 
   4   4  14      220.09      227.80      4.22 o 
   5   4  14       82.14       74.63      2.77 o 
   6   4  14       15.00       13.52      1.87 o 
   7   4  14       93.95       96.85      3.96 o 
   8   4  14      193.06      190.44      5.98 o 
  -8   5  14      116.36      110.67      6.07 o 
  -7   5  14      228.80      226.46      6.46 o 
  -6   5  14       15.41       20.58      1.97 o 
  -5   5  14      260.00      253.12      5.29 o 
  -4   5  14      459.90      435.41      6.48 o 
  -3   5  14     1080.14     1041.82     10.80 o 
  -2   5  14      566.62      546.71      6.55 o 
  -1   5  14      617.69      607.55      8.90 o 
   0   5  14      881.15      854.04      9.35 o 
   1   5  14      619.36      616.85      7.68 o 
   2   5  14      576.78      561.03      6.45 o 
   3   5  14     1095.78     1079.18     10.71 o 
   4   5  14      456.64      439.48      8.05 o 
   5   5  14      259.93      254.96      5.45 o 
   6   5  14       14.09       18.78      1.77 o 
   7   5  14      222.45      228.02      6.41 o 
   8   5  14      115.16      113.43      5.92 o 
  -7   6  14      106.17      121.62      6.75 o 
  -6   6  14      215.30      224.75      8.00 o 
  -5   6  14      525.55      519.71      8.47 o 
  -4   6  14      125.66      116.68      3.10 o 
  -3   6  14      674.69      633.75      8.45 o 
  -2   6  14       92.29       83.34      2.67 o 
  -1   6  14      176.71      169.07      3.86 o 
   0   6  14      392.85      358.95      5.37 o 
   1   6  14      179.26      177.57      3.55 o 
   2   6  14       92.74       84.24      2.55 o 
   3   6  14      684.00      658.06      9.25 o 
   4   6  14      116.11      111.00      3.31 o 
   5   6  14      513.77      493.03      9.54 o 
   6   6  14      213.21      211.44      6.04 o 
   7   6  14      105.36      112.90      5.48 o 
  -7   7  14        8.64       15.37      4.03 o 
  -6   7  14      136.78      146.14      5.76 o 
  -5   7  14      168.37      162.17      4.42 o 
  -4   7  14       15.94       21.74      2.00 o 
  -3   7  14      103.57       89.06      3.47 o 
  -2   7  14      278.62      273.81      6.22 o 
  -1   7  14       85.48       85.68      3.28 o 
   0   7  14       61.09       66.64      2.47 o 
   1   7  14       85.72       87.61      2.88 o 
   2   7  14      257.73      256.79      5.27 o 
   3   7  14      107.98       95.28      3.56 o 
   4   7  14       16.00       23.08      2.50 o 
   5   7  14      167.23      154.26      5.79 o 
   6   7  14      143.06      152.53      6.00 o 
   7   7  14        9.06       17.52      3.69 o 
  -6   8  14      228.88      236.53      9.33 o 
  -5   8  14        5.35        9.97      1.29 o 
  -4   8  14      430.68      438.25      8.98 o 
  -3   8  14       35.18       35.07      2.57 o 
  -2   8  14      217.15      207.56      5.62 o 
  -1   8  14      750.14      688.02     11.53 o 
   0   8  14     1391.99     1368.68     18.78 o 
   1   8  14      744.75      688.01     10.13 o 
   2   8  14      214.94      210.01      4.86 o 
   3   8  14       33.92       33.31      2.78 o 
   4   8  14      435.83      430.28     10.55 o 
   5   8  14        5.91        7.76      1.59 o 
   6   8  14      220.60      228.32      8.66 o 
  -5   9  14       52.07       61.08      3.04 o 
  -4   9  14      396.34      390.79      8.73 o 
  -3   9  14      120.44      121.03      4.41 o 
  -2   9  14      146.54      139.60      4.75 o 
  -1   9  14      282.37      253.40      5.72 o 
   0   9  14      120.93      108.11      4.04 o 
   1   9  14      279.69      259.21      5.70 o 
   2   9  14      149.60      151.21      4.20 o 
   3   9  14      121.54      116.46      8.46 o 
   4   9  14      391.08      388.44     10.24 o 
   5   9  14       52.06       58.48      4.14 o 
  -4  10  14       20.30       25.29      2.22 o 
  -3  10  14      232.18      225.16      6.46 o 
  -2  10  14       17.43       17.58      1.76 o 
  -1  10  14       46.93       47.10      2.71 o 
   0  10  14       45.10       55.24      2.86 o 
   1  10  14       44.25       42.76      2.90 o 
   2  10  14       17.54       21.68      2.14 o 
   3  10  14      227.78      215.29      6.20 o 
   4  10  14       16.30       19.83      2.37 o 
  -2  11  14      192.34      192.44      5.25 o 
  -1  11  14      138.84      147.24      4.49 o 
   0  11  14        4.01        6.65      1.02 o 
   1  11  14      138.57      137.68      4.85 o 
   2  11  14      181.00      177.09      5.62 o 
   3  11  14       42.28       54.42      6.73 o 
   1   0  15      150.98      111.49      1.82 o 
   2   0  15        1.46        1.16      0.72 o 
   3   0  15     3016.86     2982.39     40.37 o 
   4   0  15      362.48      372.71      5.39 o 
   5   0  15       35.41       31.20      1.90 o 
   6   0  15     1398.13     1299.78     18.32 o 
   7   0  15       22.04       22.90      2.25 o 
   8   0  15       70.41       68.66      3.54 o 
  -8   1  15      140.13      134.97      4.93 o 
  -7   1  15      394.28      376.14      8.36 o 
  -6   1  15       54.29       50.31      2.90 o 
  -5   1  15       74.42       70.37      3.59 o 
  -4   1  15      415.33      385.93      8.06 o 
  -3   1  15      469.81      440.78      5.75 o 
  -2   1  15      173.29      164.02      2.59 o 
  -1   1  15     3861.78     4069.86     30.60 o 
   0   1  15      733.94      760.99      6.89 o 
   1   1  15     3856.72     4075.55     30.46 o 
   2   1  15      165.56      157.14      3.09 o 
   3   1  15      474.27      432.85      7.16 o 
   4   1  15      419.27      391.46      6.30 o 
   5   1  15       74.22       70.37      2.54 o 
   6   1  15       56.73       56.21      3.07 o 
   7   1  15      388.19      366.72      8.33 o 
   8   1  15      139.56      143.76      5.09 o 
  -8   2  15       94.60       89.68      3.92 o 
  -7   2  15       18.62       22.74      2.26 o 
  -6   2  15     1291.09     1197.17     17.34 o 
  -5   2  15     1350.30     1347.08     19.78 o 
  -4   2  15      739.48      717.06      8.66 o 
  -3   2  15      949.88      940.31      9.25 o 
  -2   2  15      556.75      643.15      7.88 o 
  -1   2  15      502.76      490.34      4.97 o 
   0   2  15       17.79       12.31      1.51 o 
   1   2  15      481.40      472.77      5.34 o 
   2   2  15      556.61      647.51      7.76 o 
   3   2  15      934.10      904.78     11.17 o 
   4   2  15      769.02      733.98      8.89 o 
   5   2  15     1369.35     1347.24     18.18 o 
   6   2  15     1274.96     1202.24     17.34 o 
   7   2  15       19.60       20.31      2.15 o 
   8   2  15       93.84       87.03      3.91 o 
  -8   3  15      121.25      118.51      4.51 o 
  -7   3  15       12.43       12.98      1.71 o 
  -6   3  15       30.61       35.67      2.62 o 
  -5   3  15      461.98      411.56      6.94 o 
  -4   3  15       36.92       39.70      1.76 o 
  -3   3  15       55.16       49.07      1.56 o 
  -2   3  15     1399.45     1387.55     14.13 o 
  -1   3  15      275.43      240.30      3.56 o 
   0   3  15        0.69        2.97      0.54 o 
   1   3  15      285.23      245.31      3.98 o 
   2   3  15     1359.71     1366.41     12.67 o 
   3   3  15       53.28       45.16      1.50 o 
   4   3  15       34.24       34.92      1.71 o 
   5   3  15      468.75      412.17      7.17 o 
   6   3  15       36.21       38.94      2.68 o 
   7   3  15       14.74       18.12      1.99 o 
   8   3  15      117.69      108.81      4.40 o 
  -8   4  15       63.59       74.07      3.79 o 
  -7   4  15       35.26       39.59      2.53 o 
  -6   4  15      157.54      166.39      4.46 o 
  -5   4  15       57.35       64.78      2.51 o 
  -4   4  15      431.12      394.30      5.93 o 
  -3   4  15      146.94      149.22      2.93 o 
  -2   4  15        2.22        4.65      0.64 o 
  -1   4  15       14.44       18.07      1.08 o 
   0   4  15     5029.68     5209.80     66.74 o 
   1   4  15       15.07       20.20      1.11 o 
   2   4  15        2.56        5.64      0.67 o 
   3   4  15      146.55      146.43      2.84 o 
   4   4  15      409.61      375.48      5.87 o 
   5   4  15       59.52       63.64      2.64 o 
   6   4  15      150.01      147.91      4.77 o 
   7   4  15       34.80       38.36      2.85 o 
   8   4  15       67.20       77.78      4.79 o 
  -7   5  15        3.31        4.37      1.03 o 
  -6   5  15      714.24      700.88     11.95 o 
  -5   5  15       34.30       38.93      2.09 o 
  -4   5  15      555.64      546.61      7.59 o 
  -3   5  15      538.83      514.96      6.51 o 
  -2   5  15      218.16      191.76      3.39 o 
  -1   5  15      459.92      416.33      6.60 o 
   0   5  15      418.81      430.49      5.36 o 
   1   5  15      463.96      431.38      5.40 o 
   2   5  15      213.50      201.42      6.00 o 
   3   5  15      545.14      521.13      6.39 o 
   4   5  15      546.23      542.16      7.55 o 
   5   5  15       33.40       35.60      2.18 o 
   6   5  15      703.79      685.27     10.75 o 
   7   5  15        3.25        4.43      1.04 o 
  -7   6  15       60.27       70.29      4.89 o 
  -6   6  15      276.48      283.77      8.21 o 
  -5   6  15      341.75      360.11      7.58 o 
  -4   6  15      258.56      267.52      4.98 o 
  -3   6  15      873.75      808.99     15.62 o 
  -2   6  15      133.60      137.93      3.54 o 
  -1   6  15      452.42      432.01      6.94 o 
   0   6  15       82.61       55.77      1.93 o 
   1   6  15      466.59      448.70      6.35 o 
   2   6  15      131.10      137.39      3.91 o 
   3   6  15      887.45      821.23     10.96 o 
   4   6  15      244.25      250.28      5.29 o 
   5   6  15      345.84      363.74      7.90 o 
   6   6  15      284.93      285.32      7.19 o 
   7   6  15       59.09       60.67      4.00 o 
  -6   7  15       97.38      102.00      4.74 o 
  -5   7  15       11.72       11.69      1.45 o 
  -4   7  15      139.67      137.94      4.42 o 
  -3   7  15      147.82      154.52      4.62 o 
  -2   7  15      736.49      672.40     11.29 o 
  -1   7  15     1297.16     1149.43     16.28 o 
   0   7  15       66.22       79.66      3.17 o 
   1   7  15     1297.92     1175.15     14.45 o 
   2   7  15      752.74      718.42     10.11 o 
   3   7  15      161.60      160.19      4.75 o 
   4   7  15      135.96      143.35      4.44 o 
   5   7  15       10.90        7.73      1.56 o 
   6   7  15       97.54       98.44      4.76 o 
  -6   8  15      170.92      201.58      8.61 o 
  -5   8  15       45.20       45.91      2.70 o 
  -4   8  15       27.82       36.30      2.61 o 
  -3   8  15      229.78      224.46      5.97 o 
  -2   8  15      125.30      129.31      5.24 o 
  -1   8  15      122.09      119.42      4.14 o 
   0   8  15       96.96       80.59      3.42 o 
   1   8  15      127.83      133.48      3.76 o 
   2   8  15      123.09      132.08      3.79 o 
   3   8  15      224.90      217.55      5.88 o 
   4   8  15       26.33       30.31      2.98 o 
   5   8  15       51.58       47.93      3.68 o 
   6   8  15      172.41      196.39     15.29 o 
  -5   9  15       19.19       19.47      1.82 o 
  -4   9  15       81.06       73.51      3.44 o 
  -3   9  15       25.36       28.85      2.48 o 
  -2   9  15       33.16       34.38      2.69 o 
  -1   9  15      146.35      131.16      4.53 o 
   0   9  15        7.39       10.05      1.46 o 
   1   9  15      146.38      126.28      4.36 o 
   2   9  15       34.08       45.15      2.37 o 
   3   9  15       30.01       31.47      2.54 o 
   4   9  15       81.72       83.65      4.34 o 
   5   9  15       17.23       15.26      2.02 o 
  -4  10  15      152.46      160.29      7.32 o 
  -3  10  15      181.11      187.88      5.82 o 
  -2  10  15       10.39       11.29      1.64 o 
  -1  10  15      232.56      229.15      6.39 o 
   0  10  15        7.78        8.91      1.44 o 
   1  10  15      219.93      210.44      6.52 o 
   2  10  15       10.97       14.25      1.71 o 
   3  10  15      176.65      173.24      5.52 o 
   4  10  15      157.42      147.87     10.50 o 
  -2  11  15       77.24       75.17      6.70 o 
  -1  11  15       28.44       30.04      2.54 o 
   0  11  15       11.72       16.16      1.77 o 
   1  11  15       31.16       35.22      2.74 o 
   2  11  15       75.85       68.67      6.50 o 
   0   0  16     9206.96     9081.44     93.34 o 
   1   0  16      870.19      789.82      7.21 o 
   2   0  16      984.44     1072.81     10.15 o 
   3   0  16        3.90        9.56      0.94 o 
   4   0  16     1094.60     1034.96     18.91 o 
   5   0  16      708.28      659.21      9.47 o 
   6   0  16      453.52      440.25      8.85 o 
   7   0  16        2.75        3.18      1.02 o 
   8   0  16      493.27      506.23     10.67 o 
  -8   1  16        9.29       11.47      1.50 o 
  -7   1  16       13.48       13.63      1.78 o 
  -6   1  16      749.51      729.17     12.23 o 
  -5   1  16       70.97       61.92      2.85 o 
  -4   1  16      418.53      416.14      6.27 o 
  -3   1  16      880.61      859.49     13.90 o 
  -2   1  16     1142.63     1125.36     10.59 o 
  -1   1  16      516.86      568.43      7.13 o 
   0   1  16      123.96      123.32      1.99 o 
   1   1  16      517.78      574.15      5.59 o 
   2   1  16     1175.34     1137.21     10.77 o 
   3   1  16      877.22      852.72      8.83 o 
   4   1  16      423.43      424.91      6.74 o 
   5   1  16       67.91       56.46      2.33 o 
   6   1  16      763.82      723.81     12.22 o 
   7   1  16       14.25       16.69      2.03 o 
   8   1  16       10.56       10.28      1.43 o 
  -8   2  16      692.89      690.68     12.94 o 
  -7   2  16      139.48      129.13      4.60 o 
  -6   2  16      385.20      369.45     10.42 o 
  -5   2  16      282.15      268.14      5.34 o 
  -4   2  16      269.42      260.97      4.43 o 
  -3   2  16      267.27      247.25      4.56 o 
  -2   2  16      376.50      364.62      4.59 o 
  -1   2  16      109.11       95.77      2.17 o 
   0   2  16      221.54      238.24      3.01 o 
   1   2  16      117.84      104.50      2.81 o 
   2   2  16      367.79      347.04      4.56 o 
   3   2  16      268.00      249.26      4.14 o 
   4   2  16      268.71      248.62      6.76 o 
   5   2  16      280.31      261.12      5.30 o 
   6   2  16      393.19      369.87      7.98 o 
   7   2  16      139.12      120.06      4.49 o 
   8   2  16      694.74      676.09     12.90 o 
  -8   3  16      308.96      309.72      7.90 o 
  -7   3  16      142.85      140.73      4.85 o 
  -6   3  16      345.81      332.73      9.67 o 
  -5   3  16      409.03      377.66      6.61 o 
  -4   3  16      354.56      347.57      6.72 o 
  -3   3  16     1644.58     1642.48     16.33 o 
  -2   3  16      621.81      638.00     10.91 o 
  -1   3  16       49.33       50.32      1.53 o 
   0   3  16        0.10        2.17      0.51 o 
   1   3  16       50.89       54.46      1.84 o 
   2   3  16      623.68      629.08     12.83 o 
   3   3  16     1645.53     1634.95     15.03 o 
   4   3  16      360.20      358.47      5.63 o 
   5   3  16      401.53      358.86      6.69 o 
   6   3  16      337.33      319.62      7.35 o 
   7   3  16      135.74      133.39      4.75 o 
   8   3  16      311.04      301.48      7.87 o 
  -8   4  16       79.50       82.52      5.29 o 
  -7   4  16      136.76      138.10      4.81 o 
  -6   4  16      126.96      129.16      3.78 o 
  -5   4  16       70.25       62.89      2.55 o 
  -4   4  16      576.91      580.23      7.80 o 
  -3   4  16     1015.08      958.27      9.99 o 
  -2   4  16      390.64      385.83      5.14 o 
  -1   4  16      248.97      199.67      3.34 o 
   0   4  16      292.20      273.78      3.92 o 
   1   4  16      238.32      197.32      3.52 o 
   2   4  16      379.19      385.67      5.01 o 
   3   4  16     1022.99      952.54      9.86 o 
   4   4  16      575.68      579.70      7.83 o 
   5   4  16       79.14       75.04      2.82 o 
   6   4  16      127.78      124.72      3.91 o 
   7   4  16      139.39      138.02      4.87 o 
   8   4  16       79.89       91.56      7.18 o 
  -7   5  16      120.48      117.89      4.51 o 
  -6   5  16       37.55       49.00      2.84 o 
  -5   5  16       12.12       14.05      1.36 o 
  -4   5  16      152.22      148.76      3.88 o 
  -3   5  16      820.56      755.47      9.49 o 
  -2   5  16      226.50      227.06      3.79 o 
  -1   5  16      105.24       98.83      3.92 o 
   0   5  16       16.83       21.65      1.08 o 
   1   5  16       95.51       88.85      2.17 o 
   2   5  16      222.41      224.24      4.00 o 
   3   5  16      848.20      783.50     11.69 o 
   4   5  16      152.55      147.19      4.15 o 
   5   5  16       13.19       13.95      1.41 o 
   6   5  16       36.81       45.10      2.83 o 
   7   5  16      121.62      119.34      4.49 o 
  -7   6  16      141.02      141.82      7.32 o 
  -6   6  16       42.82       43.77      3.39 o 
  -5   6  16      174.19      173.90      4.50 o 
  -4   6  16       67.53       70.06      2.41 o 
  -3   6  16      221.64      212.54      4.98 o 
  -2   6  16      329.63      319.89      5.83 o 
  -1   6  16      165.94      156.04      3.79 o 
   0   6  16      839.24      794.01     13.03 o 
   1   6  16      160.36      150.72      3.36 o 
   2   6  16      335.81      318.25      6.97 o 
   3   6  16      227.58      215.46      5.30 o 
   4   6  16       64.40       66.70      2.58 o 
   5   6  16      177.61      177.86      5.23 o 
   6   6  16       41.97       46.59      3.08 o 
   7   6  16      138.32      138.53      5.78 o 
  -6   7  16      148.44      151.24      5.95 o 
  -5   7  16      342.52      322.90      7.60 o 
  -4   7  16        1.45        5.32      0.93 o 
  -3   7  16       36.19       40.53      2.52 o 
  -2   7  16      703.06      671.19     11.14 o 
  -1   7  16       71.22       65.83      2.97 o 
   0   7  16       33.61       31.31      2.28 o 
   1   7  16       71.18       70.47      2.63 o 
   2   7  16      682.28      655.28      9.70 o 
   3   7  16       39.63       44.34      2.23 o 
   4   7  16        1.84        5.95      1.19 o 
   5   7  16      337.76      321.53      7.50 o 
   6   7  16      148.89      151.40      6.02 o 
  -6   8  16      130.54      136.78      6.83 o 
  -5   8  16      169.09      162.45      5.97 o 
  -4   8  16       54.62       59.71      3.00 o 
  -3   8  16       25.83       27.46      2.29 o 
  -2   8  16       96.93       93.05      3.68 o 
  -1   8  16       11.05       10.39      1.53 o 
   0   8  16      601.89      568.96     10.24 o 
   1   8  16       12.23       13.50      1.67 o 
   2   8  16       94.92       88.35      3.22 o 
   3   8  16       27.67       29.87      2.42 o 
   4   8  16       52.37       49.78      5.09 o 
   5   8  16      167.11      165.12      6.35 o 
  -5   9  16       30.94       36.14      3.03 o 
  -4   9  16       52.04       61.64      3.16 o 
  -3   9  16       20.04       27.06      3.35 o 
  -2   9  16      111.29      105.57      4.12 o 
  -1   9  16        8.42       13.86      1.77 o 
   0   9  16      712.64      666.48     11.78 o 
   1   9  16        8.78       14.81      1.77 o 
   2   9  16      103.42      105.33      3.48 o 
   3   9  16       21.06       28.57      2.46 o 
   4   9  16       51.64       63.86      3.90 o 
   5   9  16       30.85       31.38      5.45 o 
  -4  10  16       54.07       64.14      5.76 o 
  -3  10  16      106.19      106.42      4.87 o 
  -2  10  16       62.53       65.98      3.78 o 
  -1  10  16       78.90       77.41      3.66 o 
   0  10  16       26.86       27.63      2.48 o 
   1  10  16       79.71       79.16      3.53 o 
   2  10  16       60.96       63.27      4.00 o 
   3  10  16      109.71      110.47      4.26 o 
   4  10  16       49.44       57.64      6.00 o 
  -1  11  16      158.11      169.77      7.67 o 
   0  11  16      206.65      210.88      7.58 o 
   1  11  16      163.30      177.18      7.66 o 
   2  11  16      200.64      208.27     12.05 o 
   1   0  17       23.41       22.74      1.14 o 
   2   0  17        8.91        5.60      0.76 o 
   3   0  17      647.40      577.92      7.28 o 
   4   0  17       48.38       42.03      2.28 o 
   5   0  17       88.30       82.71      2.84 o 
   6   0  17      162.82      148.94      4.81 o 
   7   0  17       26.80       27.97      2.55 o 
   8   0  17       52.68       54.75      3.45 o 
  -8   1  17       72.64       70.71      3.40 o 
  -7   1  17       45.15       47.14      3.12 o 
  -6   1  17      231.40      215.72      5.86 o 
  -5   1  17      123.36      129.23      3.62 o 
  -4   1  17      130.66      136.02      3.11 o 
  -3   1  17      105.12       94.40      2.38 o 
  -2   1  17     1344.24     1277.36     16.16 o 
  -1   1  17       53.79       60.13      1.75 o 
   0   1  17      504.87      553.40      5.53 o 
   1   1  17       48.86       55.45      1.85 o 
   2   1  17     1339.54     1325.15     13.15 o 
   3   1  17      117.73       99.16      4.46 o 
   4   1  17      130.79      135.64      5.31 o 
   5   1  17      124.73      131.82      3.64 o 
   6   1  17      234.91      217.81      5.90 o 
   7   1  17       47.58       47.28      3.17 o 
   8   1  17       74.70       74.97      3.55 o 
  -8   2  17      443.28      418.09      9.52 o 
  -7   2  17       13.01       15.11      1.85 o 
  -6   2  17       15.23       16.58      1.92 o 
  -5   2  17     1954.55     1875.39     29.76 o 
  -4   2  17     1572.27     1585.49     16.06 o 
  -3   2  17      103.84      106.57      2.61 o 
  -2   2  17     1704.14     1754.04     15.74 o 
  -1   2  17      510.51      484.63      5.67 o 
   0   2  17     1007.97     1044.07     10.77 o 
   1   2  17      512.18      486.91      5.58 o 
   2   2  17     1733.20     1777.35     17.03 o 
   3   2  17       99.53      100.94      2.32 o 
   4   2  17     1558.47     1549.50     16.21 o 
   5   2  17     1947.79     1869.55     25.55 o 
   6   2  17       15.74       16.43      1.90 o 
   7   2  17       12.72       14.64      1.81 o 
   8   2  17      441.44      420.13      9.60 o 
  -8   3  17      136.88      154.31     14.52 o 
  -7   3  17        9.48       12.69      1.51 o 
  -6   3  17      360.89      348.54      7.81 o 
  -5   3  17       81.12       88.80      2.95 o 
  -4   3  17      254.26      235.99      4.40 o 
  -3   3  17      196.36      173.84      3.56 o 
  -2   3  17       68.49       74.51      1.92 o 
  -1   3  17      409.44      378.62      5.31 o 
   0   3  17      154.23      156.98      2.74 o 
   1   3  17      411.41      377.62      5.26 o 
   2   3  17       64.47       67.40      1.81 o 
   3   3  17      202.46      182.93      4.08 o 
   4   3  17      249.30      232.33      4.41 o 
   5   3  17       86.23       85.92      3.04 o 
   6   3  17      357.75      351.43      7.80 o 
   7   3  17       10.06       10.90      1.52 o 
   8   3  17      144.69      149.33      7.20 o 
  -7   4  17      185.97      191.57      5.79 o 
  -6   4  17       78.11       77.58      2.90 o 
  -5   4  17      123.91      122.81      3.56 o 
  -4   4  17     1053.54     1045.46     11.94 o 
  -3   4  17      683.67      674.22      7.81 o 
  -2   4  17      734.72      716.03      8.02 o 
  -1   4  17      453.71      403.81      5.95 o 
   0   4  17     1230.21     1099.12     22.81 o 
   1   4  17      461.14      418.73      5.72 o 
   2   4  17      739.58      726.81      7.88 o 
   3   4  17      684.31      679.35      7.73 o 
   4   4  17     1043.76     1025.53     11.93 o 
   5   4  17      119.77      116.66      3.60 o 
   6   4  17       83.10       82.23      3.51 o 
   7   4  17      187.06      184.93      5.75 o 
  -7   5  17      143.09      144.08      5.90 o 
  -6   5  17      209.79      218.82      6.46 o 
  -5   5  17       50.68       52.57      2.78 o 
  -4   5  17      324.66      300.45      5.90 o 
  -3   5  17       66.44       55.49      2.16 o 
  -2   5  17      247.97      231.94      3.88 o 
  -1   5  17      966.72      914.38     10.37 o 
   0   5  17      114.14      118.00      3.41 o 
   1   5  17      956.67      925.55      9.63 o 
   2   5  17      236.06      218.43      4.04 o 
   3   5  17       62.81       54.11      1.96 o 
   4   5  17      325.88      305.51      6.07 o 
   5   5  17       54.62       57.71      2.58 o 
   6   5  17      221.11      216.07      5.55 o 
   7   5  17      138.54      144.45      5.01 o 
  -7   6  17      174.32      159.92     11.13 o 
  -6   6  17       77.87       88.41      4.36 o 
  -5   6  17      486.59      495.62      8.49 o 
  -4   6  17      373.87      338.25      6.53 o 
  -3   6  17      270.06      297.70      5.32 o 
  -2   6  17     2150.39     1984.78     21.84 o 
  -1   6  17       17.69       16.48      1.48 o 
   0   6  17       17.83       18.98      1.55 o 
   1   6  17       15.44       17.11      1.31 o 
   2   6  17     2137.50     1982.80     21.57 o 
   3   6  17      278.31      293.72      6.46 o 
   4   6  17      377.70      342.86      7.27 o 
   5   6  17      490.48      493.07      9.69 o 
   6   6  17       82.28       94.20      3.91 o 
   7   6  17      169.05      168.43      7.71 o 
  -6   7  17       91.52      106.11      4.88 o 
  -5   7  17        9.79       16.29      1.75 o 
  -4   7  17      119.15      116.46      4.07 o 
  -3   7  17       12.56       17.33      1.82 o 
  -2   7  17      206.67      188.15      5.18 o 
  -1   7  17      499.57      483.61      9.06 o 
   0   7  17       16.10       15.52      1.78 o 
   1   7  17      511.99      504.87      9.13 o 
   2   7  17      200.98      184.55      4.46 o 
   3   7  17        9.84       14.85      1.48 o 
   4   7  17      116.99      119.31      4.78 o 
   5   7  17       10.64       17.07      2.71 o 
   6   7  17       90.45       99.61      4.71 o 
  -5   8  17      137.15      151.55      6.07 o 
  -4   8  17       56.98       56.78      3.01 o 
  -3   8  17      119.53      111.98      4.12 o 
  -2   8  17      136.12      130.20      4.43 o 
  -1   8  17        4.00        3.50      0.92 o 
   0   8  17        1.61        2.72      0.97 o 
   1   8  17        6.00        4.54      1.07 o 
   2   8  17      132.91      131.18      3.85 o 
   3   8  17      120.61      109.12      4.89 o 
   4   8  17       54.81       54.20      3.82 o 
   5   8  17      140.12      156.95      6.20 o 
  -5   9  17       46.95       67.34      5.45 o 
  -4   9  17       53.53       52.42      3.07 o 
  -3   9  17      361.05      361.92      8.40 o 
  -2   9  17      149.05      146.91      4.94 o 
  -1   9  17       94.61       85.94      3.65 o 
   0   9  17       52.62       64.46      3.20 o 
   1   9  17       99.95       92.90      3.97 o 
   2   9  17      147.99      154.47      4.87 o 
   3   9  17      371.51      381.84      8.52 o 
   4   9  17       54.83       58.54      3.90 o 
   5   9  17       48.59       55.37      5.79 o 
  -3  10  17       73.52       76.07      3.45 o 
  -2  10  17      263.90      267.97      7.18 o 
  -1  10  17       58.14       56.42      3.30 o 
   0  10  17      333.47      320.97      7.82 o 
   1  10  17       58.74       64.43      3.29 o 
   2  10  17      268.55      275.79      8.39 o 
   3  10  17       69.07       69.34      3.28 o 
   1  11  17       27.53       36.95      4.87 o 
   0   0  18      930.20      825.09     10.77 o 
   1   0  18      147.30      161.19      2.69 o 
   2   0  18     1220.77     1188.66     12.35 o 
   3   0  18        2.40        5.18      0.77 o 
   4   0  18       91.57       97.56      3.01 o 
   5   0  18      141.46      139.69      3.82 o 
   6   0  18       38.35       32.34      2.56 o 
   7   0  18       17.46       23.80      2.36 o 
   8   0  18        3.25        5.72      0.95 o 
  -8   1  18       24.01       27.68      2.47 o 
  -7   1  18      112.16      104.37      4.88 o 
  -6   1  18      396.25      386.00      8.26 o 
  -5   1  18      392.18      366.41      7.66 o 
  -4   1  18     1115.48     1051.14     11.82 o 
  -3   1  18      264.31      275.50      4.97 o 
  -2   1  18      658.62      659.81      7.70 o 
  -1   1  18     1857.47     1918.88     19.76 o 
   0   1  18        9.66       13.73      0.74 o 
   1   1  18     1851.51     1919.88     19.76 o 
   2   1  18      631.01      613.85      7.00 o 
   3   1  18      252.49      263.83      4.09 o 
   4   1  18     1110.62     1056.90     13.12 o 
   5   1  18      383.18      350.86      7.48 o 
   6   1  18      392.22      376.41      8.22 o 
   7   1  18      108.59       97.43      4.10 o 
   8   1  18       22.43       26.63      2.36 o 
  -8   2  18      237.08      258.30      9.82 o 
  -7   2  18       26.67       25.14      2.36 o 
  -6   2  18       29.29       26.74      2.36 o 
  -5   2  18      137.22      135.08      3.79 o 
  -4   2  18      219.92      228.39      6.28 o 
  -3   2  18      235.74      216.14      3.97 o 
  -2   2  18       72.67       62.33      2.64 o 
  -1   2  18      280.84      273.19      3.91 o 
   0   2  18        4.57        3.84      0.55 o 
   1   2  18      267.89      267.49      3.80 o 
   2   2  18       75.94       74.03      1.91 o 
   3   2  18      236.92      220.43      3.67 o 
   4   2  18      217.36      232.30      4.41 o 
   5   2  18      142.97      135.29      3.75 o 
   6   2  18       26.44       22.50      2.21 o 
   7   2  18       27.96       29.68      2.56 o 
   8   2  18      242.39      233.98     13.62 o 
  -8   3  18       34.45       33.89      4.98 o 
  -7   3  18      156.91      141.41      4.96 o 
  -6   3  18        9.31       12.39      1.37 o 
  -5   3  18      262.69      257.70      6.07 o 
  -4   3  18       80.01       84.13      2.52 o 
  -3   3  18      583.75      615.08      8.00 o 
  -2   3  18      565.65      541.92      6.49 o 
  -1   3  18     1086.08     1045.27     10.43 o 
   0   3  18      279.78      276.79      4.79 o 
   1   3  18     1091.63     1050.38     12.32 o 
   2   3  18      577.65      556.71      6.48 o 
   3   3  18      602.86      639.56      7.35 o 
   4   3  18       83.70       88.14      2.64 o 
   5   3  18      262.16      253.93      5.52 o 
   6   3  18        8.23       13.21      2.12 o 
   7   3  18      148.54      146.16      5.39 o 
  -7   4  18      103.08      105.89      5.60 o 
  -6   4  18        3.60        5.66      1.11 o 
  -5   4  18       35.38       39.39      2.24 o 
  -4   4  18       20.78       18.35      1.44 o 
  -3   4  18       57.99       60.16      2.13 o 
  -2   4  18       20.52       19.84      1.24 o 
  -1   4  18       59.52       56.71      1.92 o 
   0   4  18        0.00        1.43      0.52 o 
   1   4  18       66.52       60.28      1.92 o 
   2   4  18       16.66       15.58      1.23 o 
   3   4  18       57.13       55.96      1.85 o 
   4   4  18       20.32       17.89      1.42 o 
   5   4  18       37.36       46.76      2.45 o 
   6   4  18        4.78        5.81      1.21 o 
   7   4  18      102.59       97.56      4.06 o 
  -7   5  18      273.65      275.81      8.63 o 
  -6   5  18      521.91      523.70     10.12 o 
  -5   5  18      242.49      228.27      5.91 o 
  -4   5  18      215.97      207.55      4.82 o 
  -3   5  18      165.67      172.76      3.78 o 
  -2   5  18      678.15      673.98      9.12 o 
  -1   5  18      339.97      323.74      5.63 o 
   0   5  18      252.89      265.24      4.51 o 
   1   5  18      347.91      342.24      4.85 o 
   2   5  18      672.35      657.95      9.76 o 
   3   5  18      166.14      174.90      4.13 o 
   4   5  18      217.46      211.76      4.33 o 
   5   5  18      238.48      215.48      5.15 o 
   6   5  18      520.45      509.38      9.07 o 
   7   5  18      280.05      292.47      7.51 o 
  -6   6  18      165.11      161.23      5.12 o 
  -5   6  18      491.92      482.68      8.40 o 
  -4   6  18       86.17       84.18      3.01 o 
  -3   6  18      143.09      132.18      3.39 o 
  -2   6  18       39.04       39.24      2.51 o 
  -1   6  18      313.75      291.39      5.62 o 
   0   6  18       26.88       25.46      1.77 o 
   1   6  18      318.87      299.17      5.67 o 
   2   6  18       35.92       34.28      1.83 o 
   3   6  18      143.35      130.91      4.12 o 
   4   6  18       82.60       77.05      3.21 o 
   5   6  18      495.50      469.25      9.86 o 
   6   6  18      163.84      174.15      8.42 o 
   7   6  18       11.85       14.74      2.03 o 
  -6   7  18      262.91      271.32      9.58 o 
  -5   7  18      108.01      119.23      4.38 o 
  -4   7  18      552.28      556.72     12.00 o 
  -3   7  18      108.88      108.17      3.90 o 
  -2   7  18      103.51      105.02      3.82 o 
  -1   7  18      241.68      220.56      5.69 o 
   0   7  18      119.61      113.21      3.93 o 
   1   7  18      244.50      232.46      5.78 o 
   2   7  18      104.15      109.29      3.02 o 
   3   7  18      112.53      113.59      3.65 o 
   4   7  18      549.02      545.02     13.60 o 
   5   7  18      113.91      128.24      7.30 o 
   6   7  18      260.45      250.26     10.04 o 
  -5   8  18      127.94      115.37      5.48 o 
  -4   8  18      195.12      185.60      6.47 o 
  -3   8  18      212.04      202.02      5.76 o 
  -2   8  18       29.75       28.16      2.41 o 
  -1   8  18       28.65       31.11      2.45 o 
   0   8  18      260.42      270.00      6.60 o 
   1   8  18       29.95       36.52      2.57 o 
   2   8  18       31.12       31.06      2.11 o 
   3   8  18      216.26      206.68      8.80 o 
   4   8  18      188.87      179.38      6.56 o 
   5   8  18      122.86      124.63      5.48 o 
  -4   9  18       85.38       83.00      3.52 o 
  -3   9  18        1.58        4.50      0.99 o 
  -2   9  18      182.93      170.55      5.39 o 
  -1   9  18      194.77      189.31      5.66 o 
   0   9  18        0.10        3.01      1.07 o 
   1   9  18      193.67      184.18      5.49 o 
   2   9  18      172.35      165.14      5.11 o 
   3   9  18        2.29        6.41      1.09 o 
   4   9  18       86.80       72.74      4.03 o 
  -3  10  18      336.04      331.15     16.11 o 
  -2  10  18       67.74       66.92      3.35 o 
  -1  10  18      142.29      146.68      5.07 o 
   0  10  18      337.60      305.52      9.07 o 
   1  10  18      142.83      142.19      6.37 o 
   2  10  18       69.64       75.14      4.01 o 
   3  10  18      344.67      347.81     15.85 o 
   1   0  19       22.24       30.14      1.37 o 
   2   0  19      814.52      791.61      9.12 o 
   3   0  19      168.22      148.13      5.67 o 
   4   0  19        9.23        6.11      1.07 o 
   5   0  19      112.25      102.70      4.13 o 
   6   0  19       30.41       27.85      2.48 o 
   7   0  19        6.27        7.49      1.37 o 
  -7   1  19      278.53      282.76      7.33 o 
  -6   1  19       11.95        9.53      1.50 o 
  -5   1  19        0.57        1.67      0.77 o 
  -4   1  19      811.37      745.79     15.31 o 
  -3   1  19      157.10      157.60      5.01 o 
  -2   1  19      374.12      345.41      6.45 o 
  -1   1  19      144.85      138.25      2.56 o 
   0   1  19       35.52       20.30      1.02 o 
   1   1  19      148.18      138.95      2.61 o 
   2   1  19      366.47      344.00      4.72 o 
   3   1  19      152.71      158.58      3.08 o 
   4   1  19      809.80      763.06     10.41 o 
   5   1  19        0.62        0.66      0.97 o 
   6   1  19       12.74       10.54      1.61 o 
   7   1  19      284.18      284.43      7.37 o 
  -7   2  19       78.54       81.25      3.69 o 
  -6   2  19       29.84       38.38      2.76 o 
  -5   2  19       85.41       84.81      2.99 o 
  -4   2  19      743.44      695.86      9.66 o 
  -3   2  19      219.48      194.00      3.81 o 
  -2   2  19      294.43      293.23      4.72 o 
  -1   2  19     1494.79     1538.93     15.20 o 
   0   2  19       11.53       10.39      0.96 o 
   1   2  19     1514.75     1510.23     21.00 o 
   2   2  19      300.31      297.58      6.35 o 
   3   2  19      230.22      206.99      3.59 o 
   4   2  19      730.84      678.96      9.15 o 
   5   2  19       79.24       76.18      2.80 o 
   6   2  19       34.80       48.48      3.03 o 
   7   2  19       79.20       84.77      3.77 o 
  -7   3  19      141.44      129.25      4.76 o 
  -6   3  19       55.99       52.52      2.79 o 
  -5   3  19      652.92      629.89     10.71 o 
  -4   3  19      185.34      183.26      4.46 o 
  -3   3  19      108.71      107.79      2.82 o 
  -2   3  19      190.13      179.64      3.61 o 
  -1   3  19     1081.97     1065.00     10.65 o 
   0   3  19      345.09      325.30      4.94 o 
   1   3  19     1080.64     1055.10     19.07 o 
   2   3  19      179.45      172.93      3.62 o 
   3   3  19      103.03      103.73      2.49 o 
   4   3  19      187.69      181.93      3.94 o 
   5   3  19      657.23      619.04      9.67 o 
   6   3  19       60.04       58.44      3.19 o 
   7   3  19      144.75      130.58      4.79 o 
  -7   4  19      269.67      272.00      7.21 o 
  -6   4  19       53.38       51.52      2.86 o 
  -5   4  19       15.92       17.63      1.58 o 
  -4   4  19      449.90      444.08      6.74 o 
  -3   4  19       62.43       58.62      2.14 o 
  -2   4  19     1658.36     1638.23     15.46 o 
  -1   4  19     1312.87     1236.72     13.63 o 
   0   4  19      129.80      111.84      2.72 o 
   1   4  19     1329.85     1230.88     13.04 o 
   2   4  19     1661.72     1637.27     16.60 o 
   3   4  19       54.91       54.50      2.13 o 
   4   4  19      453.93      439.08      6.76 o 
   5   4  19       14.73       17.06      1.65 o 
   6   4  19       51.95       50.48      3.07 o 
   7   4  19      267.46      276.75      7.33 o 
  -7   5  19      230.64      219.16     12.23 o 
  -6   5  19       15.97       24.57      2.51 o 
  -5   5  19       82.62       85.00      3.47 o 
  -4   5  19      164.42      161.14      4.34 o 
  -3   5  19      209.46      208.92      4.75 o 
  -2   5  19       16.28       13.73      1.27 o 
  -1   5  19      262.46      242.69      4.36 o 
   0   5  19        5.61        3.45      0.69 o 
   1   5  19      265.62      247.21      4.43 o 
   2   5  19       16.52       13.50      1.23 o 
   3   5  19      199.62      199.52      4.54 o 
   4   5  19      159.06      155.79      4.08 o 
   5   5  19       76.88       75.45      2.91 o 
   6   5  19       17.46       24.64      2.03 o 
   7   5  19      226.08      219.78      7.23 o 
  -6   6  19       87.51       99.78      3.86 o 
  -5   6  19      281.97      293.43      7.15 o 
  -4   6  19       40.71       49.70      2.45 o 
  -3   6  19      168.17      154.48      3.71 o 
  -2   6  19      143.85      134.87      3.69 o 
  -1   6  19     1406.25     1356.37     18.95 o 
   0   6  19       23.21       21.20      1.71 o 
   1   6  19     1411.99     1369.40     16.31 o 
   2   6  19      146.67      142.93      4.34 o 
   3   6  19      159.38      141.31      4.39 o 
   4   6  19       40.27       47.88      2.81 o 
   5   6  19      289.36      294.02      8.36 o 
   6   6  19       87.67       96.22      3.96 o 
  -6   7  19        2.35        2.52      2.17 o 
  -5   7  19        5.84        8.75      1.18 o 
  -4   7  19      145.06      126.10      5.10 o 
  -3   7  19       87.75       80.39      3.35 o 
  -2   7  19      627.66      611.83     10.79 o 
  -1   7  19      234.71      219.91      5.73 o 
   0   7  19      209.82      213.34      5.60 o 
   1   7  19      235.28      224.34      5.74 o 
   2   7  19      624.78      622.70      8.64 o 
   3   7  19       92.30       88.71      3.13 o 
   4   7  19      147.66      134.09      4.39 o 
   5   7  19        6.06       12.76      1.66 o 
   6   7  19        2.34        3.85      1.14 o 
  -5   8  19      268.93      288.30     10.44 o 
  -4   8  19       87.65       89.71      4.38 o 
  -3   8  19      117.63      116.18      4.25 o 
  -2   8  19      399.32      371.61      8.16 o 
  -1   8  19       31.74       30.80      2.47 o 
   0   8  19       20.14       18.98      1.93 o 
   1   8  19       32.35       32.38      2.48 o 
   2   8  19      391.89      368.78      9.11 o 
   3   8  19      120.99      120.21      4.35 o 
   4   8  19       84.86       83.26      4.35 o 
   5   8  19      271.39      260.34      8.43 o 
  -4   9  19      252.92      256.51      8.88 o 
  -3   9  19      142.38      138.47      4.90 o 
  -2   9  19       44.64       43.22      2.99 o 
  -1   9  19      184.77      172.43      5.41 o 
   0   9  19      107.87      105.71      4.12 o 
   1   9  19      190.07      171.49      5.32 o 
   2   9  19       43.91       41.58      3.47 o 
   3   9  19      145.46      148.21      4.93 o 
   4   9  19      243.44      241.71     13.57 o 
  -3  10  19      194.71      204.31     11.94 o 
  -2  10  19       53.35       63.90      3.20 o 
  -1  10  19      473.95      471.46     10.10 o 
   0  10  19       98.87       94.29      3.96 o 
   1  10  19      477.88      482.26     10.05 o 
   2  10  19       51.58       66.94      5.11 o 
   3  10  19      201.54      235.66     12.55 o 
   0   0  20       58.07       67.59      2.77 o 
   1   0  20       43.17       47.01      1.67 o 
   2   0  20       10.66       12.70      1.11 o 
   3   0  20      867.51      816.85      9.73 o 
   4   0  20      403.24      364.95      6.52 o 
   5   0  20      172.09      150.85      4.09 o 
   6   0  20       59.23       60.84      3.29 o 
   7   0  20      423.24      439.59      9.63 o 
  -7   1  20      139.10      140.79      5.00 o 
  -6   1  20      175.73      172.50      5.31 o 
  -5   1  20      148.69      149.99      4.06 o 
  -4   1  20       95.02       96.55      2.76 o 
  -3   1  20      208.65      219.53      4.60 o 
  -2   1  20      200.60      188.42      4.09 o 
  -1   1  20      585.04      540.71      6.83 o 
   0   1  20     1371.05     1329.49     14.21 o 
   1   1  20      571.51      525.65      6.40 o 
   2   1  20      207.38      203.06      3.45 o 
   3   1  20      220.22      230.63      3.89 o 
   4   1  20       89.70       94.57      3.07 o 
   5   1  20      138.03      139.88      3.95 o 
   6   1  20      171.80      163.74      5.19 o 
   7   1  20      135.66      130.96      4.86 o 
  -7   2  20      243.70      241.89      6.79 o 
  -6   2  20        7.05        7.46      1.25 o 
  -5   2  20       86.55       82.36      2.99 o 
  -4   2  20      103.45       93.73      2.98 o 
  -3   2  20     1135.06     1095.69     13.33 o 
  -2   2  20      897.95      828.32      9.69 o 
  -1   2  20      271.97      246.73      3.84 o 
   0   2  20       30.29       34.53      1.67 o 
   1   2  20      278.86      257.36      4.28 o 
   2   2  20      884.89      838.46      8.91 o 
   3   2  20     1136.45     1068.77     23.49 o 
   4   2  20      106.38       99.04      2.85 o 
   5   2  20       91.49       86.15      3.25 o 
   6   2  20        9.25       10.85      1.60 o 
   7   2  20      241.11      244.39      6.82 o 
  -7   3  20      335.10      325.96      8.23 o 
  -6   3  20       14.58       18.83      1.75 o 
  -5   3  20       36.98       31.73      2.34 o 
  -4   3  20      613.16      544.86      8.36 o 
  -3   3  20      215.63      208.25      4.13 o 
  -2   3  20      478.81      475.12      6.66 o 
  -1   3  20      216.34      220.96      3.70 o 
   0   3  20        0.16        1.62      0.69 o 
   1   3  20      214.60      215.83      3.94 o 
   2   3  20      482.86      467.75      6.56 o 
   3   3  20      222.84      214.93      4.54 o 
   4   3  20      608.15      519.14      7.57 o 
   5   3  20       35.41       33.70      2.22 o 
   6   3  20       13.35       15.69      1.83 o 
   7   3  20      334.66      320.26      8.57 o 
  -7   4  20       25.42       27.72      2.36 o 
  -6   4  20      160.71      161.26      4.98 o 
  -5   4  20       77.38       66.69      2.99 o 
  -4   4  20       58.51       57.51      2.20 o 
  -3   4  20      355.18      331.61      5.54 o 
  -2   4  20     1631.11     1568.94     16.32 o 
  -1   4  20      139.53      127.88      3.51 o 
   0   4  20       10.41        8.55      1.03 o 
   1   4  20      134.94      131.95      3.41 o 
   2   4  20     1620.43     1563.84     16.12 o 
   3   4  20      356.34      325.96      5.39 o 
   4   4  20       57.48       56.64      2.18 o 
   5   4  20       74.98       66.72      2.75 o 
   6   4  20      161.55      162.96      5.20 o 
   7   4  20       26.18       29.36      2.55 o 
  -7   5  20      219.74      226.83     12.73 o 
  -6   5  20       74.59       84.14      4.08 o 
  -5   5  20       56.38       55.31      2.93 o 
  -4   5  20      566.67      565.69      9.06 o 
  -3   5  20      368.87      373.05      6.84 o 
  -2   5  20      393.84      355.74      5.86 o 
  -1   5  20       30.49       30.64      1.92 o 
   0   5  20      109.61       86.75      2.84 o 
   1   5  20       31.39       31.41      1.70 o 
   2   5  20      389.51      362.08      5.71 o 
   3   5  20      367.00      380.87      6.72 o 
   4   5  20      567.68      558.61      8.90 o 
   5   5  20       58.34       56.09      2.97 o 
   6   5  20       71.75       84.68      3.71 o 
   7   5  20      216.56      242.54      7.54 o 
  -6   6  20      172.56      183.87      6.68 o 
  -5   6  20      270.61      291.17      7.15 o 
  -4   6  20       16.34       19.84      1.74 o 
  -3   6  20      194.47      180.79      4.61 o 
  -2   6  20      225.70      221.78      4.95 o 
  -1   6  20       94.74       87.01      3.11 o 
   0   6  20      304.19      294.49      5.78 o 
   1   6  20       88.68       83.19      2.89 o 
   2   6  20      228.29      228.75      4.55 o 
   3   6  20      199.70      190.13      5.20 o 
   4   6  20       16.74       21.57      1.99 o 
   5   6  20      267.50      270.64      8.09 o 
   6   6  20      172.10      169.17      6.42 o 
  -5   7  20      128.05      135.04      4.72 o 
  -4   7  20      157.79      153.08      5.69 o 
  -3   7  20        7.12        7.68      1.45 o 
  -2   7  20       66.49       70.70      3.83 o 
  -1   7  20      113.69      103.85      3.83 o 
   0   7  20        1.27        1.81      0.79 o 
   1   7  20      111.61      107.63      5.67 o 
   2   7  20       64.05       67.48      2.65 o 
   3   7  20        8.82       10.21      1.18 o 
   4   7  20      153.86      152.32      4.81 o 
   5   7  20      134.20      133.51      5.45 o 
  -5   8  20       32.70       40.67      2.91 o 
  -4   8  20        1.39        1.15      1.23 o 
  -3   8  20        5.06        8.40      1.42 o 
  -2   8  20       87.01       90.49      3.74 o 
  -1   8  20       92.77       93.52      3.80 o 
   0   8  20      165.08      151.96      4.88 o 
   1   8  20       97.63      104.66      3.95 o 
   2   8  20       86.74       90.52      3.66 o 
   3   8  20        6.97        8.08      1.25 o 
   4   8  20        1.09        2.54      1.19 o 
   5   8  20       30.94       30.09      5.16 o 
  -4   9  20      121.20      132.17      6.75 o 
  -3   9  20       91.40       90.27      3.79 o 
  -2   9  20       76.35       71.21      4.87 o 
  -1   9  20      278.14      269.45      8.99 o 
   0   9  20      153.28      151.07      5.03 o 
   1   9  20      281.18      285.65      7.15 o 
   2   9  20       73.71       69.54      3.93 o 
   3   9  20       93.15       96.22      4.64 o 
   4   9  20      118.47      132.73      9.43 o 
  -2  10  20       25.73       25.48      4.03 o 
  -1  10  20       27.25       30.17      2.46 o 
   0  10  20        4.80        7.42      1.13 o 
   1  10  20       26.06       34.38      2.70 o 
   2  10  20       23.55       28.81      4.87 o 
   1   0  21      150.01      157.96      3.22 o 
   2   0  21     3094.96     3105.65     31.17 o 
   3   0  21      442.20      417.79      6.23 o 
   4   0  21      301.62      272.85      5.56 o 
   5   0  21      139.96      133.82      3.89 o 
   6   0  21       82.20       82.77      3.65 o 
   7   0  21       42.68       43.58      3.12 o 
  -7   1  21       35.53       32.55      2.71 o 
  -6   1  21      131.21      126.36      4.53 o 
  -5   1  21      325.13      298.46      7.76 o 
  -4   1  21     1866.16     1770.35     18.28 o 
  -3   1  21      382.62      358.91      6.24 o 
  -2   1  21      362.80      344.21      7.06 o 
  -1   1  21      144.41      149.83      3.56 o 
   0   1  21      883.64      821.06     10.41 o 
   1   1  21      140.17      138.55      3.44 o 
   2   1  21      359.38      339.10      4.85 o 
   3   1  21      377.39      356.48      5.18 o 
   4   1  21     1848.18     1766.12     20.14 o 
   5   1  21      330.17      308.49      6.19 o 
   6   1  21      136.36      130.50      4.64 o 
   7   1  21       36.26       35.27      2.86 o 
  -7   2  21      241.34      244.12      6.84 o 
  -6   2  21      186.68      181.55      5.56 o 
  -5   2  21      203.04      191.81      4.78 o 
  -4   2  21       45.80       47.25      2.23 o 
  -3   2  21      184.30      181.09      4.26 o 
  -2   2  21      731.85      722.35      9.79 o 
  -1   2  21       88.95       90.66      2.48 o 
   0   2  21      368.05      368.06      5.45 o 
   1   2  21       84.92       86.95      2.38 o 
   2   2  21      723.25      712.92      8.79 o 
   3   2  21      195.61      201.16      3.66 o 
   4   2  21       47.53       47.12      2.12 o 
   5   2  21      197.15      188.04      5.51 o 
   6   2  21      183.26      190.53      5.67 o 
   7   2  21      239.47      234.09      6.70 o 
  -7   3  21       84.01       76.84      3.61 o 
  -6   3  21      300.96      306.13      6.56 o 
  -5   3  21       59.02       58.32      2.90 o 
  -4   3  21      560.20      513.30      8.24 o 
  -3   3  21      326.01      329.41      6.24 o 
  -2   3  21       81.61       81.03      2.48 o 
  -1   3  21      657.40      644.76      7.56 o 
   0   3  21        3.77        4.88      0.79 o 
   1   3  21      678.89      664.06      9.08 o 
   2   3  21       83.16       89.67      2.55 o 
   3   3  21      338.74      339.99      5.53 o 
   4   3  21      564.17      524.58      9.62 o 
   5   3  21       64.33       64.24      2.69 o 
   6   3  21      303.13      310.25      7.51 o 
   7   3  21       86.83       84.21      3.77 o 
  -7   4  21      109.75      118.22      8.80 o 
  -6   4  21      248.33      243.02      8.81 o 
  -5   4  21       37.64       37.18      2.56 o 
  -4   4  21      132.47      120.93      3.56 o 
  -3   4  21       26.17       30.06      1.76 o 
  -2   4  21      518.62      504.59      7.20 o 
  -1   4  21      272.98      284.53      4.84 o 
   0   4  21     3456.41     3405.58     31.28 o 
   1   4  21      264.03      285.66      5.37 o 
   2   4  21      514.35      499.91      7.04 o 
   3   4  21       30.07       34.70      1.97 o 
   4   4  21      131.94      119.53      3.61 o 
   5   4  21       34.82       35.06      2.29 o 
   6   4  21      248.06      244.06      6.58 o 
   7   4  21      107.56      115.99      4.98 o 
  -6   5  21       87.39      104.94      7.87 o 
  -5   5  21       64.67       58.76      3.47 o 
  -4   5  21       45.44       47.99      2.47 o 
  -3   5  21      197.46      182.08      4.52 o 
  -2   5  21      388.82      369.62      6.74 o 
  -1   5  21      691.84      649.45      9.38 o 
   0   5  21      155.27      143.01      3.35 o 
   1   5  21      684.53      634.58      8.41 o 
   2   5  21      385.36      366.20      5.86 o 
   3   5  21      187.28      174.05      4.32 o 
   4   5  21       47.17       55.28      2.50 o 
   5   5  21       62.96       62.23      3.16 o 
   6   5  21       87.00       90.77      3.83 o 
  -6   6  21       44.99       52.96      3.76 o 
  -5   6  21       55.71       57.77      2.98 o 
  -4   6  21      159.76      152.32      4.32 o 
  -3   6  21      445.75      442.42      7.89 o 
  -2   6  21      204.02      193.56      4.63 o 
  -1   6  21      166.10      152.44      4.27 o 
   0   6  21      104.80       91.52      3.06 o 
   1   6  21      169.62      160.34      4.13 o 
   2   6  21      214.08      202.25      5.97 o 
   3   6  21      450.39      440.13      8.71 o 
   4   6  21      160.81      153.44      4.82 o 
   5   6  21       56.51       62.67      3.73 o 
   6   6  21       44.70       49.63      4.62 o 
  -5   7  21       97.08      105.04      5.70 o 
  -4   7  21      231.53      246.40      7.58 o 
  -3   7  21      220.28      212.77      7.66 o 
  -2   7  21      122.81      118.48      4.17 o 
  -1   7  21       37.62       35.66      2.54 o 
   0   7  21       44.67       39.52      2.63 o 
   1   7  21       39.85       37.73      3.76 o 
   2   7  21      124.88      121.57      3.67 o 
   3   7  21      226.59      217.88      5.26 o 
   4   7  21      237.38      261.27      6.59 o 
   5   7  21      102.86      110.89      4.92 o 
  -4   8  21        0.38        4.25      1.79 o 
  -3   8  21        0.72       -0.48      0.77 o 
  -2   8  21      452.51      437.51      9.15 o 
  -1   8  21       58.47       58.56      3.18 o 
   0   8  21       53.37       52.39      3.12 o 
   1   8  21       58.08       60.01      3.05 o 
   2   8  21      439.68      428.20      8.97 o 
   3   8  21        0.91        2.04      1.02 o 
   4   8  21        0.64        2.61      0.91 o 
  -3   9  21       21.23       25.52      2.63 o 
  -2   9  21        1.48        6.02      1.18 o 
  -1   9  21       30.18       34.50      2.71 o 
   0   9  21      129.52      125.81      4.58 o 
   1   9  21       30.55       34.15      2.67 o 
   2   9  21        1.42        3.38      1.60 o 
   3   9  21       22.38       25.53      2.67 o 
  -1  10  21      172.86      200.15     11.73 o 
   0  10  21        2.00        7.11      1.15 o 
   1  10  21      175.09      175.32     10.37 o 
   0   0  22     2813.95     2721.47     44.06 o 
   1   0  22      115.08      120.43      2.82 o 
   2   0  22      318.67      328.70      5.92 o 
   3   0  22      737.20      693.45      8.86 o 
   4   0  22       22.28       23.54      1.87 o 
   5   0  22        0.03        3.08      0.96 o 
   6   0  22        0.87        3.31      1.52 o 
   7   0  22       22.14       18.49      1.93 o 
  -7   1  22        1.87        4.89      1.05 o 
  -6   1  22       38.30       36.88      2.76 o 
  -5   1  22       68.22       69.60      2.80 o 
  -4   1  22      137.76      140.17      3.90 o 
  -3   1  22       68.25       70.93      2.59 o 
  -2   1  22      293.70      257.81      5.11 o 
  -1   1  22      993.67      906.48     11.59 o 
   0   1  22      122.62      131.75      3.29 o 
   1   1  22     1009.20      937.64     10.50 o 
   2   1  22      296.32      270.26      5.71 o 
   3   1  22       66.79       68.64      2.13 o 
   4   1  22      142.27      139.24      4.11 o 
   5   1  22       70.58       71.52      2.85 o 
   6   1  22       39.69       43.40      2.99 o 
   7   1  22        1.65        2.69      1.54 o 
  -7   2  22       53.73       57.09      3.51 o 
  -6   2  22      203.41      194.05      5.85 o 
  -5   2  22       13.87       18.47      1.71 o 
  -4   2  22      261.43      257.49      5.40 o 
  -3   2  22      258.62      257.66      5.28 o 
  -2   2  22      481.79      465.53      7.85 o 
  -1   2  22      318.39      292.46      7.55 o 
   0   2  22        9.92        5.05      0.81 o 
   1   2  22      313.22      291.45      7.11 o 
   2   2  22      469.68      461.44      6.61 o 
   3   2  22      273.15      267.43      4.41 o 
   4   2  22      262.63      267.65      5.06 o 
   5   2  22       14.76       17.56      1.64 o 
   6   2  22      209.62      202.70      5.92 o 
   7   2  22       57.41       59.63      3.26 o 
  -7   3  22       58.96       64.30      3.58 o 
  -6   3  22       37.09       38.35      2.42 o 
  -5   3  22       88.55       94.15      3.66 o 
  -4   3  22      328.59      318.04      6.17 o 
  -3   3  22      171.21      169.80      4.20 o 
  -2   3  22      502.43      482.67      6.95 o 
  -1   3  22       12.19       15.35      1.30 o 
   0   3  22     1298.72     1219.72     14.44 o 
   1   3  22       13.02       15.10      1.45 o 
   2   3  22      503.38      490.87      7.43 o 
   3   3  22      169.44      170.74      3.77 o 
   4   3  22      326.94      310.77      6.19 o 
   5   3  22       92.66      103.04      3.47 o 
   6   3  22       36.72       32.68      2.65 o 
   7   3  22       60.25       66.28      3.70 o 
  -6   4  22      663.64      630.83     11.53 o 
  -5   4  22       71.11       82.29      3.67 o 
  -4   4  22      319.25      310.83      6.21 o 
  -3   4  22       25.72       28.20      1.76 o 
  -2   4  22      853.51      804.42     10.02 o 
  -1   4  22       67.73       58.33      2.17 o 
   0   4  22      367.96      329.42      5.40 o 
   1   4  22       66.82       55.60      2.31 o 
   2   4  22      847.25      799.84      9.85 o 
   3   4  22       26.59       31.66      2.03 o 
   4   4  22      320.05      320.52      6.34 o 
   5   4  22       70.72       76.75      4.99 o 
   6   4  22      658.49      622.46     11.73 o 
  -6   5  22       11.76       17.79      1.99 o 
  -5   5  22        5.54        6.01      1.28 o 
  -4   5  22      219.52      212.19      5.10 o 
  -3   5  22       81.99       81.64      2.97 o 
  -2   5  22      386.19      370.81      6.85 o 
  -1   5  22      468.80      435.32      8.18 o 
   0   5  22     1049.42      968.42     12.63 o 
   1   5  22      464.58      428.31      6.56 o 
   2   5  22      386.15      375.95      6.61 o 
   3   5  22       82.31       84.97      3.07 o 
   4   5  22      217.60      217.04      5.11 o 
   5   5  22        4.99        8.75      1.26 o 
   6   5  22       12.08       17.80      1.82 o 
  -6   6  22       21.66       22.94      2.52 o 
  -5   6  22        7.15        8.75      1.60 o 
  -4   6  22       79.47       84.13      3.14 o 
  -3   6  22       76.44       88.59      3.20 o 
  -2   6  22       75.40       77.52      3.26 o 
  -1   6  22      482.77      493.29      8.22 o 
   0   6  22       95.99       98.92      3.32 o 
   1   6  22      482.87      509.97      8.32 o 
   2   6  22       69.63       73.14      2.81 o 
   3   6  22       78.77       82.34      3.41 o 
   4   6  22       81.78       87.45      3.60 o 
   5   6  22        6.66       13.46      1.88 o 
   6   6  22       18.75       22.30      3.02 o 
  -5   7  22      138.79      137.87      6.87 o 
  -4   7  22      267.20      292.23      8.40 o 
  -3   7  22      158.98      161.64      5.93 o 
  -2   7  22        4.39        8.01      1.31 o 
  -1   7  22      106.19      112.92      5.33 o 
   0   7  22       72.37       71.39      4.59 o 
   1   7  22      108.97      111.84      3.53 o 
   2   7  22        3.95        8.01      1.19 o 
   3   7  22      164.34      156.66      4.99 o 
   4   7  22      264.38      294.26      6.51 o 
   5   7  22      140.08      155.72      7.20 o 
  -4   8  22       34.32       41.77      3.53 o 
  -3   8  22      192.89      217.18      7.20 o 
  -2   8  22       30.76       35.97      2.67 o 
  -1   8  22       19.28       21.98      2.18 o 
   0   8  22       32.78       30.65      2.49 o 
   1   8  22       18.03       19.34      2.03 o 
   2   8  22       30.31       34.99      2.57 o 
   3   8  22      196.08      211.04      7.17 o 
   4   8  22       35.23       37.82      3.19 o 
  -3   9  22       21.17       30.88      5.63 o 
  -2   9  22      169.64      172.03      5.49 o 
  -1   9  22      123.31      123.12      4.54 o 
   0   9  22        1.55        2.19      0.87 o 
   1   9  22      116.28      120.24      4.49 o 
   2   9  22      170.38      169.94      6.46 o 
   3   9  22       20.79       23.10      4.30 o 
   1   0  23      391.44      342.31      5.97 o 
   2   0  23       13.53       11.79      1.16 o 
   3   0  23       43.01       43.12      1.97 o 
   4   0  23      233.28      233.56      5.22 o 
   5   0  23      352.83      347.81      6.87 o 
   6   0  23      112.66      126.65      4.66 o 
   7   0  23      142.17      132.07      5.52 o 
  -7   1  23       31.68       35.07      2.76 o 
  -6   1  23      234.35      245.26      6.67 o 
  -5   1  23       95.37      105.52      3.51 o 
  -4   1  23      271.40      253.04      5.50 o 
  -3   1  23        0.72        2.27      0.86 o 
  -2   1  23       41.71       46.46      2.19 o 
  -1   1  23      524.92      490.05      7.57 o 
   0   1  23      295.63      301.69      6.24 o 
   1   1  23      517.36      490.98      7.47 o 
   2   1  23       41.50       43.08      1.89 o 
   3   1  23        0.62        2.77      0.68 o 
   4   1  23      276.33      252.91      7.04 o 
   5   1  23       95.66      101.43      3.47 o 
   6   1  23      231.48      237.17      6.57 o 
   7   1  23       30.46       32.71      2.65 o 
  -7   2  23      172.08      176.33      7.86 o 
  -6   2  23       30.89       32.91      2.69 o 
  -5   2  23       76.63       76.11      3.00 o 
  -4   2  23       19.06       21.17      1.75 o 
  -3   2  23      345.89      320.59      6.11 o 
  -2   2  23      217.16      214.33      5.13 o 
  -1   2  23       38.51       29.84      1.88 o 
   0   2  23      163.58      165.81      3.89 o 
   1   2  23       42.77       30.54      1.87 o 
   2   2  23      204.19      199.85      4.05 o 
   3   2  23      346.30      329.81      5.55 o 
   4   2  23       20.40       23.69      1.69 o 
   5   2  23       76.06       81.39      3.03 o 
   6   2  23       33.87       38.72      2.85 o 
   7   2  23      166.04      161.82      6.24 o 
  -7   3  23       72.36       71.13      6.21 o 
  -6   3  23      193.35      213.03      5.40 o 
  -5   3  23      292.77      306.81      7.22 o 
  -4   3  23      775.54      777.03     11.09 o 
  -3   3  23      156.63      148.26      3.95 o 
  -2   3  23      217.34      212.00      4.73 o 
  -1   3  23      875.10      837.59     10.10 o 
   0   3  23      118.95       94.42      2.65 o 
   1   3  23      860.01      821.14     10.99 o 
   2   3  23      210.75      210.33      4.20 o 
   3   3  23      151.60      139.88      3.44 o 
   4   3  23      763.87      758.86     11.12 o 
   5   3  23      298.21      322.66      5.98 o 
   6   3  23      190.76      202.72      5.99 o 
   7   3  23       70.99       63.04      5.81 o 
  -6   4  23       26.76       32.72      2.60 o 
  -5   4  23      132.67      133.85      4.51 o 
  -4   4  23       73.65       68.53      2.72 o 
  -3   4  23      255.48      255.05      5.45 o 
  -2   4  23      175.82      171.30      3.86 o 
  -1   4  23      379.68      376.58      6.63 o 
   0   4  23      192.06      168.93      3.70 o 
   1   4  23      390.40      392.87      6.71 o 
   2   4  23      174.19      171.76      4.21 o 
   3   4  23      258.80      259.07      5.48 o 
   4   4  23       76.97       73.08      2.83 o 
   5   4  23      133.52      136.26      4.65 o 
   6   4  23       26.32       35.37      3.15 o 
  -6   5  23       71.82       75.52      4.61 o 
  -5   5  23      138.34      141.03      7.51 o 
  -4   5  23      140.18      132.33      4.44 o 
  -3   5  23       91.37      102.74      3.69 o 
  -2   5  23      448.04      426.73      7.59 o 
  -1   5  23     1633.28     1595.55     18.65 o 
   0   5  23       56.49       50.89      2.35 o 
   1   5  23     1655.93     1589.14     18.67 o 
   2   5  23      455.93      433.64      7.32 o 
   3   5  23       97.33      110.45      3.42 o 
   4   5  23      140.82      131.57      3.92 o 
   5   5  23      145.33      133.21      4.60 o 
   6   5  23       72.48       77.09      3.42 o 
  -5   6  23       18.35       26.84      2.66 o 
  -4   6  23       97.17      103.70      4.11 o 
  -3   6  23      722.85      678.25     11.76 o 
  -2   6  23       14.25       13.40      1.66 o 
  -1   6  23       39.26       34.82      2.16 o 
   0   6  23       29.94       36.91      2.22 o 
   1   6  23       37.00       30.06      2.07 o 
   2   6  23       13.05       13.78      1.46 o 
   3   6  23      722.80      698.89     14.13 o 
   4   6  23       97.03       99.52      3.90 o 
   5   6  23       16.98       26.17      2.75 o 
  -5   7  23      160.49      167.12     10.32 o 
  -4   7  23      202.69      199.67      6.75 o 
  -3   7  23      349.88      352.46      9.32 o 
  -2   7  23       45.09       51.06      3.65 o 
  -1   7  23       90.41       77.60      3.44 o 
   0   7  23       78.69       74.72      3.31 o 
   1   7  23       93.95       84.48      3.06 o 
   2   7  23       44.22       45.52      2.37 o 
   3   7  23      344.07      339.41     14.07 o 
   4   7  23      197.04      188.32      5.07 o 
   5   7  23      155.23      157.28      7.30 o 
  -4   8  23       34.82       43.16      3.77 o 
  -3   8  23       86.13       96.57      4.60 o 
  -2   8  23      386.92      381.92     10.11 o 
  -1   8  23        8.94       12.66      1.64 o 
   0   8  23       33.10       38.05      2.75 o 
   1   8  23        9.40       13.59      1.64 o 
   2   8  23      387.16      398.14     10.32 o 
   3   8  23       84.77       90.06      4.47 o 
  -2   9  23      174.67      181.65      7.92 o 
  -1   9  23       74.59       75.37      3.53 o 
   0   9  23      357.96      356.77      8.44 o 
   1   9  23       73.28       73.74      3.60 o 
   2   9  23      177.09      172.75     11.51 o 
   0   0  24       11.36       12.66      2.37 o 
   1   0  24      424.11      400.16      7.62 o 
   2   0  24      140.04      128.10      3.57 o 
   3   0  24      104.00       95.86      3.46 o 
   4   0  24        1.28        3.81      0.95 o 
   5   0  24       47.64       46.16      2.60 o 
   6   0  24      262.07      284.66      7.35 o 
   7   0  24      302.33      304.70     15.66 o 
  -7   1  24       16.37       25.20      4.19 o 
  -6   1  24      445.13      419.85      9.29 o 
  -5   1  24        2.32        3.60      1.01 o 
  -4   1  24       64.25       60.05      2.66 o 
  -3   1  24      333.00      320.84      6.13 o 
  -2   1  24      170.32      151.51      3.94 o 
  -1   1  24      445.86      399.42      6.76 o 
   0   1  24        4.80        8.85      3.69 o 
   1   1  24      440.32      401.59      7.64 o 
   2   1  24      177.97      162.27      4.12 o 
   3   1  24      325.09      319.07      5.51 o 
   4   1  24       63.14       61.54      2.65 o 
   5   1  24        3.91        6.38      1.08 o 
   6   1  24      446.70      428.82      9.93 o 
   7   1  24       17.20       22.86      3.85 o 
  -6   2  24       54.40       57.86      3.47 o 
  -5   2  24       31.17       35.58      2.37 o 
  -4   2  24      550.57      511.25      8.94 o 
  -3   2  24     1121.26     1033.53     13.51 o 
  -2   2  24      336.73      328.87      6.21 o 
  -1   2  24      277.13      244.43      5.77 o 
   0   2  24        6.46        7.60      1.36 o 
   1   2  24      268.27      237.37      5.00 o 
   2   2  24      350.50      346.20      6.05 o 
   3   2  24     1118.47     1047.36     12.22 o 
   4   2  24      547.48      508.06      8.50 o 
   5   2  24       33.05       35.61      2.31 o 
   6   2  24       55.49       58.14      4.00 o 
   7   2  24      137.29      164.66     10.50 o 
  -6   3  24      167.85      163.20      4.73 o 
  -5   3  24       43.03       40.92      2.81 o 
  -4   3  24       22.68       24.79      1.91 o 
  -3   3  24       85.70       82.02      2.94 o 
  -2   3  24        1.27        1.91      0.80 o 
  -1   3  24        0.64        3.81      0.93 o 
   0   3  24      253.45      238.17      4.46 o 
   1   3  24        0.51        1.88      0.78 o 
   2   3  24        0.96        0.98      0.72 o 
   3   3  24       81.31       76.25      2.53 o 
   4   3  24       26.56       24.86      1.95 o 
   5   3  24       45.55       43.68      2.43 o 
   6   3  24      166.13      165.72      5.29 o 
  -6   4  24      150.86      164.57      5.35 o 
  -5   4  24       28.32       29.90      2.38 o 
  -4   4  24      187.79      187.25      4.72 o 
  -3   4  24      158.96      144.79      4.02 o 
  -2   4  24      260.22      276.71      5.69 o 
  -1   4  24       30.12       30.66      2.80 o 
   0   4  24       41.15       45.60      2.00 o 
   1   4  24       30.27       29.90      1.78 o 
   2   4  24      259.37      278.51      5.63 o 
   3   4  24      162.96      147.89      4.04 o 
   4   4  24      187.62      181.06      4.70 o 
   5   4  24       25.97       29.15      3.46 o 
   6   4  24      150.09      162.14      6.48 o 
  -6   5  24       35.78       43.82      3.93 o 
  -5   5  24       86.17       73.26      4.42 o 
  -4   5  24      264.71      273.46      6.78 o 
  -3   5  24      302.58      289.66      6.88 o 
  -2   5  24       34.14       38.67      2.57 o 
  -1   5  24       51.74       49.01      2.70 o 
   0   5  24        0.51        1.64      0.71 o 
   1   5  24       53.28       55.29      3.03 o 
   2   5  24       35.05       42.93      2.64 o 
   3   5  24      298.97      282.53      6.64 o 
   4   5  24      257.17      272.86      5.99 o 
   5   5  24       83.54       73.19      3.81 o 
   6   5  24       37.69       38.71      5.45 o 
  -5   6  24      199.48      207.61      7.01 o 
  -4   6  24        2.13        4.95      0.99 o 
  -3   6  24      246.49      249.32      6.37 o 
  -2   6  24       52.09       57.43      2.99 o 
  -1   6  24      275.72      235.37      5.33 o 
   0   6  24        9.65       10.63      1.25 o 
   1   6  24      274.12      238.61      5.39 o 
   2   6  24       49.94       52.80      2.56 o 
   3   6  24      245.39      253.16      7.51 o 
   4   6  24        2.80        4.33      1.12 o 
   5   6  24      198.02      205.64      7.10 o 
  -4   7  24       67.42       76.75      3.92 o 
  -3   7  24        9.17       11.94      1.87 o 
  -2   7  24       69.76       71.82      3.91 o 
  -1   7  24       75.02       71.75      3.23 o 
   0   7  24      106.48      108.49      5.33 o 
   1   7  24       74.76       73.17      2.87 o 
   2   7  24       73.88       74.45      2.91 o 
   3   7  24       10.04       13.78      1.65 o 
   4   7  24       66.66       75.85      3.40 o 
  -3   8  24      189.15      190.02      6.74 o 
  -2   8  24       26.35       36.15      3.66 o 
  -1   8  24       35.05       43.11      3.53 o 
   0   8  24       18.42       18.97      1.99 o 
   1   8  24       38.30       47.84      3.07 o 
   2   8  24       25.28       32.53      4.74 o 
   3   8  24      187.36      189.84      6.99 o 
  -1   9  24      222.18      230.25      7.45 o 
   0   9  24      154.94      172.63      6.37 o 
   1   9  24      217.83      215.55      6.25 o 
   1   0  25       16.36       16.07      1.79 o 
   2   0  25        0.64        1.42      0.74 o 
   3   0  25       27.17       23.73      1.65 o 
   4   0  25     1275.61     1247.02     15.95 o 
   5   0  25       41.03       43.13      2.58 o 
   6   0  25      555.27      532.84     10.80 o 
  -6   1  25       91.21       93.25      3.99 o 
  -5   1  25       12.59       11.76      1.41 o 
  -4   1  25       80.24       82.68      3.08 o 
  -3   1  25       27.55       34.79      2.17 o 
  -2   1  25      212.95      188.75      4.49 o 
  -1   1  25      196.30      166.04      4.70 o 
   0   1  25       20.43       28.66      2.23 o 
   1   1  25      192.23      172.70      4.75 o 
   2   1  25      217.96      191.36      4.02 o 
   3   1  25       27.52       33.39      1.91 o 
   4   1  25       84.72       92.67      3.71 o 
   5   1  25       11.46       12.00      1.40 o 
   6   1  25       88.76       96.44      4.01 o 
  -6   2  25       94.52      107.56      4.31 o 
  -5   2  25      189.37      205.49      5.23 o 
  -4   2  25       45.71       43.52      2.79 o 
  -3   2  25      807.76      779.30     11.18 o 
  -2   2  25       45.57       50.32      2.45 o 
  -1   2  25      479.11      434.05      7.30 o 
   0   2  25      934.39      880.92     13.15 o 
   1   2  25      480.11      427.87      7.16 o 
   2   2  25       50.62       53.31      2.40 o 
   3   2  25      798.88      790.34     10.10 o 
   4   2  25       47.31       45.52      2.51 o 
   5   2  25      183.26      198.29      5.71 o 
   6   2  25       96.74      110.35      5.54 o 
  -6   3  25      211.24      207.02      5.43 o 
  -5   3  25      161.87      166.27      5.21 o 
  -4   3  25       14.45       16.58      1.55 o 
  -3   3  25      107.90      102.75      3.36 o 
  -2   3  25      228.01      215.40      4.96 o 
  -1   3  25      827.07      807.01     11.18 o 
   0   3  25       86.34       94.71      3.07 o 
   1   3  25      824.27      809.97     11.10 o 
   2   3  25      235.87      226.19      6.81 o 
   3   3  25      108.77      111.99      3.12 o 
   4   3  25       13.35       12.07      1.38 o 
   5   3  25      159.92      161.78      5.11 o 
   6   3  25      208.88      199.06      7.02 o 
  -6   4  25       79.00       95.40      5.31 o 
  -5   4  25       22.64       25.19      2.25 o 
  -4   4  25       74.79       67.31      3.09 o 
  -3   4  25      207.65      210.89      5.03 o 
  -2   4  25      364.59      359.89      6.74 o 
  -1   4  25      114.85      112.31      3.40 o 
   0   4  25      121.04       97.98      3.17 o 
   1   4  25      120.85      117.64      3.18 o 
   2   4  25      365.10      357.13      6.64 o 
   3   4  25      208.76      218.14      5.73 o 
   4   4  25       73.91       67.43      2.80 o 
   5   4  25       22.94       25.66      2.32 o 
   6   4  25       77.80       90.92      5.35 o 
  -5   5  25       48.56       60.74      3.64 o 
  -4   5  25       22.67       23.18      2.13 o 
  -3   5  25       47.89       46.96      2.91 o 
  -2   5  25       79.55       71.79      3.14 o 
  -1   5  25      175.69      169.24      4.97 o 
   0   5  25      381.08      366.66      6.83 o 
   1   5  25      167.93      164.22      4.31 o 
   2   5  25       76.44       72.16      3.14 o 
   3   5  25       50.90       52.58      3.58 o 
   4   5  25       21.90       22.38      2.09 o 
   5   5  25       48.92       58.48      3.82 o 
  -5   6  25       90.76       93.82      5.31 o 
  -4   6  25       21.14       27.92      2.33 o 
  -3   6  25      245.39      267.05      7.69 o 
  -2   6  25      104.05      104.91      3.97 o 
  -1   6  25       49.86       53.49      2.99 o 
   0   6  25      166.44      166.27      4.44 o 
   1   6  25       51.42       54.02      2.55 o 
   2   6  25       99.45      102.55      3.46 o 
   3   6  25      244.86      271.83      7.91 o 
   4   6  25       21.53       24.79      2.59 o 
   5   6  25       94.36      104.01      5.82 o 
  -4   7  25       36.62       49.42      4.85 o 
  -3   7  25       27.17       26.16      2.62 o 
  -2   7  25       16.70       21.49      2.51 o 
  -1   7  25        5.15       10.21      1.81 o 
   0   7  25      418.25      446.83      9.22 o 
   1   7  25        5.25       13.02      1.39 o 
   2   7  25       16.76       20.16      1.66 o 
   3   7  25       24.50       23.75      2.16 o 
   4   7  25       35.14       49.03      3.21 o 
  -3   8  25      216.22      216.80     13.10 o 
  -2   8  25       15.71       20.83      2.46 o 
  -1   8  25      149.44      157.21      5.13 o 
   0   8  25       13.14       19.30      2.04 o 
   1   8  25      154.52      167.86      5.34 o 
   2   8  25       18.56       20.70      2.41 o 
   3   8  25      213.40      211.91     12.31 o 
   0   9  25      142.29      164.39      7.24 o 
   0   0  26      844.73      768.59     17.02 o 
   1   0  26       45.27       45.17      2.68 o 
   2   0  26       40.71       32.80      2.42 o 
   3   0  26        1.58        3.03      0.88 o 
   4   0  26      101.71      109.04      3.61 o 
   5   0  26        7.44        9.11      1.26 o 
   6   0  26        0.52        5.52      1.18 o 
  -6   1  26      620.21      605.90     11.81 o 
  -5   1  26      158.24      152.95      4.49 o 
  -4   1  26      158.63      170.08      4.57 o 
  -3   1  26       44.81       53.77      2.60 o 
  -2   1  26      736.60      674.69     10.06 o 
  -1   1  26       54.44       53.43      2.90 o 
   0   1  26       37.86       38.37      2.52 o 
   1   1  26       50.58       49.70      2.82 o 
   2   1  26      750.44      700.66     11.37 o 
   3   1  26       44.40       53.65      2.24 o 
   4   1  26      158.38      161.33      5.04 o 
   5   1  26      165.24      168.11      4.64 o 
   6   1  26      620.03      589.25     11.61 o 
  -6   2  26       80.19       81.43      3.67 o 
  -5   2  26       18.24       22.21      1.87 o 
  -4   2  26       25.44       33.68      2.59 o 
  -3   2  26      247.85      241.04      6.22 o 
  -2   2  26      371.96      337.54      6.46 o 
  -1   2  26      674.88      636.49     14.35 o 
   0   2  26       61.73       53.26      2.82 o 
   1   2  26      689.50      638.24     10.70 o 
   2   2  26      367.11      337.52      6.37 o 
   3   2  26      241.48      234.34      4.77 o 
   4   2  26       27.24       33.08      2.25 o 
   5   2  26       19.80       24.85      2.27 o 
   6   2  26       77.54       79.25      4.21 o 
  -6   3  26      205.74      214.20      6.97 o 
  -5   3  26      109.49      118.42      4.40 o 
  -4   3  26       85.69       96.03      3.33 o 
  -3   3  26      128.02      128.16      3.84 o 
  -2   3  26      219.63      213.81      5.01 o 
  -1   3  26      279.50      258.90      5.62 o 
   0   3  26      180.14      139.86      4.37 o 
   1   3  26      278.72      260.99      5.69 o 
   2   3  26      222.34      212.60      4.91 o 
   3   3  26      122.49      125.15      4.26 o 
   4   3  26       85.84       92.58      3.32 o 
   5   3  26      104.53      115.99      4.28 o 
   6   3  26      200.34      197.28      9.39 o 
  -5   4  26        7.11        9.25      1.64 o 
  -4   4  26      255.44      275.04      6.06 o 
  -3   4  26       76.08       78.05      2.97 o 
  -2   4  26       23.42       28.34      2.02 o 
  -1   4  26        5.12        6.80      1.28 o 
   0   4  26       18.92       23.61      1.85 o 
   1   4  26        4.52        7.85      1.24 o 
   2   4  26       23.63       28.75      2.03 o 
   3   4  26       72.70       73.05      3.24 o 
   4   4  26      256.13      277.40      6.13 o 
   5   4  26        8.35       11.52      1.48 o 
  -5   5  26       10.42       12.30      1.74 o 
  -4   5  26      121.25      138.25      4.70 o 
  -3   5  26      122.90      123.81      4.37 o 
  -2   5  26       38.97       38.92      3.14 o 
  -1   5  26      386.84      392.10      8.19 o 
   0   5  26       15.05       14.16      1.68 o 
   1   5  26      378.09      387.91      7.24 o 
   2   5  26       39.92       37.67      2.33 o 
   3   5  26      129.06      129.30      5.20 o 
   4   5  26      123.61      134.05      5.43 o 
   5   5  26       10.08       11.12      1.68 o 
  -4   6  26       19.43       26.40      2.27 o 
  -3   6  26       79.06       78.85      3.92 o 
  -2   6  26       57.86       59.63      3.06 o 
  -1   6  26      114.79      114.99      4.19 o 
   0   6  26      470.39      432.91      7.88 o 
   1   6  26      111.06      119.63      3.78 o 
   2   6  26       61.81       62.43      2.67 o 
   3   6  26       76.91       75.25      3.44 o 
   4   6  26       18.23       25.40      2.66 o 
  -3   7  26       76.10       73.39      4.70 o 
  -2   7  26       71.40       69.03      3.77 o 
  -1   7  26      139.78      131.04      5.40 o 
   0   7  26       52.95       61.19      3.02 o 
   1   7  26      135.70      132.86      4.05 o 
   2   7  26       66.31       59.99      3.13 o 
   3   7  26       79.87       85.90      3.67 o 
  -2   8  26       34.49       38.11      6.05 o 
  -1   8  26        3.41        6.36      1.28 o 
   0   8  26      135.45      141.48      4.87 o 
   1   8  26        4.08        6.19      1.19 o 
   2   8  26       33.18       36.91      3.27 o 
   1   0  27      173.97      168.52      4.92 o 
   2   0  27       44.52       54.43      2.94 o 
   3   0  27      437.70      415.37      7.51 o 
   4   0  27       33.16       41.57      2.86 o 
   5   0  27       68.49       65.66      2.91 o 
   6   0  27       50.09       56.79      3.51 o 
  -6   1  27      170.54      172.48      7.72 o 
  -5   1  27       30.35       38.90      2.49 o 
  -4   1  27      244.49      238.72      5.61 o 
  -3   1  27      378.54      354.62      6.83 o 
  -2   1  27       37.89       48.35      2.83 o 
  -1   1  27        6.11        5.13      1.29 o 
   0   1  27      329.13      334.81      7.19 o 
   1   1  27        7.73        6.60      1.31 o 
   2   1  27       38.46       44.88      2.92 o 
   3   1  27      374.82      346.78      6.73 o 
   4   1  27      244.51      247.60      7.19 o 
   5   1  27       28.21       36.90      2.79 o 
   6   1  27      168.82      163.06     11.42 o 
  -6   2  27       36.43       47.17      4.43 o 
  -5   2  27      199.87      195.21      5.23 o 
  -4   2  27      146.80      138.88      4.70 o 
  -3   2  27       52.52       58.31      2.64 o 
  -2   2  27      113.91      117.73      4.22 o 
  -1   2  27      294.29      273.42      6.48 o 
   0   2  27      101.15      110.48      3.92 o 
   1   2  27      286.38      281.98      6.51 o 
   2   2  27      116.34      117.42      4.06 o 
   3   2  27       49.86       55.57      2.54 o 
   4   2  27      155.27      152.53      4.89 o 
   5   2  27      204.42      200.59      5.88 o 
   6   2  27       35.11       40.75      6.21 o 
  -5   3  27        0.49        1.99      1.09 o 
  -4   3  27      258.02      253.81      7.68 o 
  -3   3  27       16.44       18.93      1.74 o 
  -2   3  27       48.99       54.11      2.58 o 
  -1   3  27       81.58       85.34      3.48 o 
   0   3  27      303.21      291.89      6.69 o 
   1   3  27       83.67       88.74      3.50 o 
   2   3  27       43.70       48.32      2.44 o 
   3   3  27       16.05       21.06      2.04 o 
   4   3  27      263.12      264.31      5.97 o 
   5   3  27        0.76        3.94      0.93 o 
  -5   4  27      127.18      131.17      6.54 o 
  -4   4  27       53.04       52.33      2.55 o 
  -3   4  27       19.17       21.66      1.81 o 
  -2   4  27       86.72       82.26      3.09 o 
  -1   4  27      375.86      360.73      7.63 o 
   0   4  27     1070.73     1039.05     15.39 o 
   1   4  27      375.53      349.71      6.11 o 
   2   4  27       87.57       87.97      3.13 o 
   3   4  27       17.57       21.87      2.13 o 
   4   4  27       53.22       53.77      3.08 o 
   5   4  27      127.09      130.79      4.92 o 
  -5   5  27       31.86       37.67      3.76 o 
  -4   5  27      115.93      132.69      4.61 o 
  -3   5  27      183.52      192.18      6.08 o 
  -2   5  27      103.66      104.08      4.60 o 
  -1   5  27      126.80      129.47      5.15 o 
   0   5  27       44.26       44.50      2.84 o 
   1   5  27      123.37      125.95      5.06 o 
   2   5  27      102.34      104.02      3.52 o 
   3   5  27      184.94      193.96      6.59 o 
   4   5  27      115.60      123.28      5.24 o 
   5   5  27       34.48       47.88      6.18 o 
  -4   6  27      121.68      117.46      4.98 o 
  -3   6  27      181.50      191.93      6.52 o 
  -2   6  27      104.96      106.69      4.74 o 
  -1   6  27      309.64      313.47      7.44 o 
   0   6  27       76.71       81.00      3.86 o 
   1   6  27      314.86      314.42      6.59 o 
   2   6  27      106.29      108.65      3.69 o 
   3   6  27      187.36      198.32      5.91 o 
   4   6  27      113.91      109.50      5.50 o 
  -3   7  27       74.60       85.41      6.84 o 
  -2   7  27       95.74      102.01      4.67 o 
  -1   7  27       26.44       27.20      2.72 o 
   0   7  27       77.88       76.13      5.19 o 
   1   7  27       24.02       28.08      2.04 o 
   2   7  27       97.73      109.64      4.17 o 
   3   7  27       79.52       87.79      3.70 o 
  -1   8  27       73.07       79.88      7.44 o 
   0   8  27       58.87       51.10      3.21 o 
   1   8  27       75.90       81.19      3.96 o 
   0   0  28      278.88      258.77      8.92 o 
   1   0  28       78.53       68.63      3.15 o 
   2   0  28      112.82       95.37      3.75 o 
   3   0  28       30.23       29.13      2.60 o 
   4   0  28       27.82       36.67      2.76 o 
   5   0  28       48.53       42.10      4.06 o 
  -5   1  28       25.93       33.35      2.38 o 
  -4   1  28       70.41       74.80      3.41 o 
  -3   1  28      157.84      145.90      4.17 o 
  -2   1  28       89.82       81.91      3.48 o 
  -1   1  28      171.75      159.55      4.86 o 
   0   1  28        0.62        2.84      1.10 o 
   1   1  28      173.34      155.79      4.78 o 
   2   1  28       89.47       83.86      3.52 o 
   3   1  28      157.45      134.37      4.51 o 
   4   1  28       69.18       74.25      3.36 o 
   5   1  28       24.44       30.37      2.50 o 
  -5   2  28      102.34      102.33      3.67 o 
  -4   2  28       83.46       81.56      3.58 o 
  -3   2  28      185.48      188.78      4.85 o 
  -2   2  28        4.57        5.92      1.20 o 
  -1   2  28      101.37       94.56      4.78 o 
   0   2  28        6.37        7.40      1.75 o 
   1   2  28      106.88       99.07      3.76 o 
   2   2  28        4.22        5.77      1.22 o 
   3   2  28      191.06      190.33      5.38 o 
   4   2  28       76.09       82.17      3.52 o 
   5   2  28       99.68      106.15      4.15 o 
  -5   3  28       33.61       33.65      2.38 o 
  -4   3  28       50.97       56.62      3.18 o 
  -3   3  28      306.94      288.00      6.25 o 
  -2   3  28       16.98       17.75      1.90 o 
  -1   3  28      265.53      272.15      6.60 o 
   0   3  28        3.77        9.90      1.55 o 
   1   3  28      269.27      278.05      6.61 o 
   2   3  28       18.74       19.16      1.95 o 
   3   3  28      308.85      298.38      7.07 o 
   4   3  28       49.88       54.25      3.23 o 
   5   3  28       35.42       36.93      2.69 o 
  -5   4  28       30.75       32.14      2.92 o 
  -4   4  28      106.09      101.50      4.95 o 
  -3   4  28      196.86      210.44      5.25 o 
  -2   4  28       52.35       54.20      2.61 o 
  -1   4  28      143.88      139.90      4.58 o 
   0   4  28        9.69        8.80      2.04 o 
   1   4  28      145.61      146.13      4.64 o 
   2   4  28       52.50       55.62      2.57 o 
   3   4  28      200.08      215.45      5.94 o 
   4   4  28      105.54       99.59      3.95 o 
   5   4  28       33.81       36.87      3.01 o 
  -4   5  28       11.48       18.67      1.89 o 
  -3   5  28      111.41      114.18      4.28 o 
  -2   5  28      218.18      221.67      7.07 o 
  -1   5  28      245.97      215.74      6.93 o 
   0   5  28       27.91       38.36      3.17 o 
   1   5  28      242.98      219.13      5.95 o 
   2   5  28      219.38      219.30      5.36 o 
   3   5  28      113.33      124.34      5.19 o 
   4   5  28       11.19       14.86      1.95 o 
  -3   6  28       97.86      101.41      4.53 o 
  -2   6  28       68.83       69.93      3.74 o 
  -1   6  28      437.63      459.29     10.96 o 
   0   6  28       31.76       24.30      2.23 o 
   1   6  28      428.14      459.82      8.39 o 
   2   6  28       67.38       69.40      2.87 o 
   3   6  28       97.45      104.81      4.17 o 
  -2   7  28      558.06      530.85     21.82 o 
  -1   7  28      113.27      125.82      5.28 o 
   0   7  28       54.21       53.71      3.78 o 
   1   7  28      112.18      123.59      3.92 o 
   2   7  28      552.99      569.03     11.11 o 
   1   0  29      286.86      263.61      6.53 o 
   2   0  29       20.05       20.08      2.10 o 
   3   0  29       88.99       89.82      3.70 o 
   4   0  29       43.84       52.88      3.19 o 
   5   0  29      340.55      363.57      9.88 o 
  -5   1  29       86.55       95.07      3.94 o 
  -4   1  29      105.33      106.73      4.16 o 
  -3   1  29      194.25      205.81      5.76 o 
  -2   1  29       43.81       47.15      2.95 o 
  -1   1  29       46.62       46.91      2.97 o 
   0   1  29       51.69       38.48      2.72 o 
   1   1  29       42.88       40.87      2.79 o 
   2   1  29       41.00       43.63      2.86 o 
   3   1  29      198.52      207.79      5.77 o 
   4   1  29      104.87      106.38      5.08 o 
   5   1  29       89.41       92.26      3.85 o 
  -5   2  29      402.06      424.62      9.34 o 
  -4   2  29       84.02       93.11      3.41 o 
  -3   2  29        9.68       13.01      1.44 o 
  -2   2  29       19.52       29.59      2.78 o 
  -1   2  29      188.71      208.19      5.71 o 
   0   2  29       18.10       22.65      2.21 o 
   1   2  29      185.19      196.26      5.55 o 
   2   2  29       19.39       28.73      2.39 o 
   3   2  29       10.81       14.50      2.10 o 
   4   2  29       82.58       95.38      4.53 o 
   5   2  29      396.44      428.59     16.78 o 
  -5   3  29       17.30       21.59      2.02 o 
  -4   3  29        7.09       10.21      1.42 o 
  -3   3  29        3.84       11.71      1.31 o 
  -2   3  29       90.32       96.07      3.78 o 
  -1   3  29       28.59       30.21      2.43 o 
   0   3  29      190.26      159.19      4.95 o 
   1   3  29       26.85       28.12      2.34 o 
   2   3  29       81.96       89.07      3.65 o 
   3   3  29        3.17       12.03      1.49 o 
   4   3  29        6.67        8.84      1.40 o 
   5   3  29       18.05       22.42      2.26 o 
  -4   4  29      121.66      129.91      4.54 o 
  -3   4  29      238.93      260.11      7.76 o 
  -2   4  29       26.31       30.03      2.41 o 
  -1   4  29      175.68      184.05      5.39 o 
   0   4  29     1060.48     1091.75     16.37 o 
   1   4  29      173.91      189.03      5.45 o 
   2   4  29       25.67       28.40      2.04 o 
   3   4  29      238.00      254.08      6.62 o 
   4   4  29      119.43      126.36      4.55 o 
  -4   5  29       35.67       39.77      5.04 o 
  -3   5  29       23.06       27.28      2.37 o 
  -2   5  29       44.82       48.10      3.57 o 
  -1   5  29       57.92       66.37      3.72 o 
   0   5  29       33.00       35.13      3.10 o 
   1   5  29       56.95       69.15      3.23 o 
   2   5  29       51.19       51.78      2.99 o 
   3   5  29       22.77       27.67      2.98 o 
   4   5  29       34.25       44.36      3.50 o 
  -3   6  29       43.48       48.47      4.18 o 
  -2   6  29       30.08       32.82      3.78 o 
  -1   6  29       64.84       67.71      5.09 o 
   0   6  29        0.05        2.88      0.87 o 
   1   6  29       68.20       70.16      3.33 o 
   2   6  29       29.72       39.18      2.27 o 
   3   6  29       41.59       47.54      3.09 o 
   0   7  29       10.10        9.89      1.71 o 
   1   7  29      134.08      133.53      5.23 o 
   0   0  30        3.68       10.87      2.34 o 
   1   0  30       59.11       54.01      3.16 o 
   2   0  30       33.28       34.71      2.69 o 
   3   0  30       13.55       14.38      1.81 o 
   4   0  30      443.40      450.97     14.12 o 
   5   0  30       40.76       39.75      4.36 o 
  -5   1  30      103.35      110.97      6.14 o 
  -4   1  30       47.62       52.74      3.25 o 
  -3   1  30       96.38      104.37      4.06 o 
  -2   1  30      198.73      202.97      6.32 o 
  -1   1  30       31.59       40.54      2.80 o 
   0   1  30        0.12        3.49      1.20 o 
   1   1  30       30.95       40.62      2.83 o 
   2   1  30      193.06      196.26      5.68 o 
   3   1  30      100.18      105.64      4.04 o 
   4   1  30       49.76       52.44      3.75 o 
   5   1  30      104.87      123.16     10.44 o 
  -5   2  30      148.53      155.54      5.86 o 
  -4   2  30      125.57      136.83      4.79 o 
  -3   2  30       87.70       83.10      3.57 o 
  -2   2  30       57.20       53.75      3.14 o 
  -1   2  30       34.13       44.51      2.92 o 
   0   2  30       28.00       24.72      2.29 o 
   1   2  30       37.33       51.60      3.04 o 
   2   2  30       56.05       52.68      3.13 o 
   3   2  30       88.71       85.18      4.32 o 
   4   2  30      118.71      130.54      5.42 o 
   5   2  30      150.75      161.38     10.24 o 
  -4   3  30       44.65       51.06      3.18 o 
  -3   3  30      106.86      112.97      3.74 o 
  -2   3  30      174.58      179.73      5.41 o 
  -1   3  30      324.49      302.15      7.26 o 
   0   3  30        3.43        3.32      1.32 o 
   1   3  30      329.87      313.36      7.44 o 
   2   3  30      174.26      179.32      5.37 o 
   3   3  30      111.26      116.56      5.04 o 
   4   3  30       45.32       52.57      2.91 o 
  -4   4  30       30.12       23.70      5.30 o 
  -3   4  30       25.34       32.77      2.59 o 
  -2   4  30       12.12       11.72      1.52 o 
  -1   4  30       10.31       15.77      1.75 o 
   0   4  30        5.43        9.42      1.40 o 
   1   4  30       12.76       16.19      1.80 o 
   2   4  30       12.86       12.62      2.43 o 
   3   4  30       26.18       30.25      2.47 o 
   4   4  30       30.73       28.60      2.72 o 
  -3   5  30      144.16      155.46      6.36 o 
  -2   5  30      135.88      144.72      5.66 o 
  -1   5  30      152.77      163.07      6.10 o 
   0   5  30        3.46        7.66      1.49 o 
   1   5  30      154.71      171.55      6.18 o 
   2   5  30      135.81      147.76      4.83 o 
   3   5  30      145.04      159.99      6.09 o 
  -2   6  30       89.26       98.89      7.78 o 
  -1   6  30       87.52       97.91      4.50 o 
   0   6  30       64.16       61.88      3.49 o 
   1   6  30       90.76      108.54      4.18 o 
   2   6  30       90.66      100.45      4.53 o 
   1   0  31       64.99       82.01      3.67 o 
   2   0  31       20.91       24.19      2.32 o 
   3   0  31      186.76      194.32      5.74 o 
   4   0  31        1.27        3.13      1.15 o 
  -4   1  31       82.16       73.36      4.63 o 
  -3   1  31      255.79      274.00      6.97 o 
  -2   1  31      140.17      145.98      4.89 o 
  -1   1  31      172.46      167.56      5.26 o 
   0   1  31       15.35       16.32      2.04 o 
   1   1  31      167.51      157.41      5.11 o 
   2   1  31      138.17      136.17      4.73 o 
   3   1  31      261.06      272.49      8.21 o 
   4   1  31       80.47       72.30      3.91 o 
  -4   2  31       97.73       99.36      4.55 o 
  -3   2  31        8.81       11.01      1.47 o 
  -2   2  31      334.25      318.87      7.62 o 
  -1   2  31       50.64       51.43      3.16 o 
   0   2  31        0.02        2.70      1.08 o 
   1   2  31       50.84       52.74      3.18 o 
   2   2  31      335.91      329.82      7.69 o 
   3   2  31        8.25       10.31      1.71 o 
   4   2  31       93.66      104.60      5.72 o 
  -4   3  31       13.61       16.66      2.24 o 
  -3   3  31      105.57      125.35      4.50 o 
  -2   3  31      262.34      267.02      6.89 o 
  -1   3  31       50.13       53.67      3.10 o 
   0   3  31      183.61      176.19      5.40 o 
   1   3  31       50.31       54.20      3.09 o 
   2   3  31      252.72      273.30      6.91 o 
   3   3  31      102.43      130.33      5.40 o 
   4   3  31       12.87       20.07      2.69 o 
  -3   4  31       28.58       33.73      4.64 o 
  -2   4  31      102.52      113.97      4.18 o 
  -1   4  31       54.19       63.09      3.31 o 
   0   4  31      153.71      171.16      5.72 o 
   1   4  31       52.09       61.08      3.70 o 
   2   4  31      102.24      118.24      4.29 o 
   3   4  31       27.13       26.14      3.97 o 
  -2   5  31       70.70       76.98      4.86 o 
  -1   5  31       71.88       76.53      5.54 o 
   0   5  31      101.02       86.80      4.28 o 
   1   5  31       74.09       72.82      3.93 o 
   2   5  31       72.66       76.65      3.85 o 
  -1   6  31       53.06       57.02      5.76 o 
   0   6  31       11.07       15.51      2.13 o 
   1   6  31       53.60       58.64      4.02 o 
   0   0  32      128.10      140.62      7.69 o 
   1   0  32      271.54      239.65      6.51 o 
   2   0  32        7.36        8.80      1.42 o 
   3   0  32       35.52       34.98      2.65 o 
   4   0  32       61.23       81.40      7.12 o 
  -4   1  32       22.45       35.96      5.24 o 
  -3   1  32       92.79       86.44      3.70 o 
  -2   1  32      101.54      107.63      4.21 o 
  -1   1  32       28.43       33.29      2.71 o 
   0   1  32        9.63       13.99      1.80 o 
   1   1  32       27.94       35.93      2.77 o 
   2   1  32      106.98      114.05      4.32 o 
   3   1  32       95.03       97.92      4.63 o 
   4   1  32       21.76       29.49      5.05 o 
  -3   2  32        9.60       14.33      1.71 o 
  -2   2  32      162.80      159.36      5.21 o 
  -1   2  32      136.04      127.08      4.56 o 
   0   2  32       23.31       30.30      2.59 o 
   1   2  32      134.35      125.14      4.51 o 
   2   2  32      164.39      159.41      5.18 o 
   3   2  32       10.61       16.65      2.18 o 
  -3   3  32      189.03      224.65      7.22 o 
  -2   3  32      188.01      204.89      5.97 o 
  -1   3  32       25.92       28.60      2.49 o 
   0   3  32       88.72       96.92      3.97 o 
   1   3  32       24.66       28.50      2.46 o 
   2   3  32      187.48      197.09      5.83 o 
   3   3  32      190.94      233.18      9.14 o 
  -2   4  32      237.00      249.40     12.10 o 
  -1   4  32       37.53       38.89      2.56 o 
   0   4  32       38.03       45.85      2.81 o 
   1   4  32       40.34       41.90      2.91 o 
   2   4  32      236.26      232.76      6.40 o 
  -1   5  32       44.92       42.09      5.89 o 
   0   5  32       43.36       56.24      4.34 o 
   1   5  32       43.04       52.70      5.38 o 
   1   0  33        0.37        4.46      1.20 o 
   2   0  33       36.13       40.29      2.89 o 
   3   0  33       57.14       59.11      2.92 o 
  -3   1  33       11.28       13.59      2.05 o 
  -2   1  33      166.24      167.04      5.37 o 
  -1   1  33       15.95       22.96      2.23 o 
   0   1  33       21.27       27.35      2.50 o 
   1   1  33       14.57       21.15      2.08 o 
   2   1  33      164.05      163.44      5.30 o 
   3   1  33       10.62       14.95      3.47 o 
  -3   2  33        5.09        8.43      2.79 o 
  -2   2  33       10.15       13.62      1.60 o 
  -1   2  33      134.21      144.26      4.94 o 
   0   2  33        7.16       10.79      1.51 o 
   1   2  33      130.00      136.39      4.81 o 
   2   2  33       10.45       13.60      1.54 o 
   3   2  33        4.26        8.46      2.07 o 
  -2   3  33       16.82       17.79      1.99 o 
  -1   3  33       86.19       90.30      3.80 o 
   0   3  33      113.26      107.45      4.19 o 
   1   3  33       87.96       90.02      3.79 o 
   2   3  33       15.71       17.88      1.95 o 
  -1   4  33      138.28      146.80     10.14 o 
   0   4  33      164.54      186.13      6.43 o 
   1   4  33      141.36      152.69      5.64 o 
   2   4  33       29.84       45.38      5.03 o 
   0   0  34      908.94      925.38     25.97 o 
   1   0  34       23.93       31.29      2.58 o 
   2   0  34       83.47       83.35      4.14 o 
  -2   1  34       21.73       23.71      2.98 o 
  -1   1  34      211.43      216.93      6.26 o 
   0   1  34       47.27       53.61      3.32 o 
   1   1  34      213.63      215.14      6.20 o 
   2   1  34       23.14       32.34      3.40 o 
  -2   2  34      160.34      172.42      7.53 o 
  -1   2  34      331.11      336.26      8.08 o 
   0   2  34        5.43        7.12      1.17 o 
   1   2  34      327.97      332.59      8.03 o 
   2   2  34      164.39      175.40      7.47 o 
  -1   3  34      203.06      242.52     12.70 o 
   0   3  34        0.07        5.98      1.36 o 
   1   3  34      207.10      224.85      8.84 o 
   1   0  35        4.06       10.84      2.17 o 
   0   1  35        9.98        9.82      2.23 o 
   1   1  35        0.07        5.26      1.70 o 
                                                 
